# Supplementary material for: Mycobacterium tuberculosis suppresses host antimicrobial peptides by dehydrogenating L-alanine
Source: Nat Commun. 2024 May 17;15:4216. doi: 10.1038/s41467-024-48588-4 (PMC11101664; doi:10.1038/s41467-024-48588-4)
Supplement: Supplementary file 6 — Supplementary Data 3 [file 41467_2024_48588_MOESM6_ESM.xlsx]

## Sheet: Sheet1
Table S3 Metabolite profiling by GC-MS(peak+area) in macrophages infected with different Mtb strains
Name	H37Rv-1	H37Rv-2	ΔRv2780-1	ΔRv2780-2	ΔRv2780+Rv2780-1	ΔRv2780+Rv2780-2	ΔRv2780+DM-1	ΔRv2780+DM-2
L-Alanine	198155	151135	271338	228397	155970	146639	253650	208494
Pyruvic Acid	141691	114415	123897	87268.8	132951	159396	115507	122309
Citric Acid	1.9255e+06	1.75217e+06	2.07212e+06	1.54786e+06	2.96495e+06	2.55365e+06	1.15882e+06	1.79862e+06
Fumaric Acid	548644	839276	594904	584274	612567	645044	530068	593287
Lactic acid	129155	71336.1	147661	199978	137313	150043	144272	121425
α-Ketoglutaric Acid (α-KG)	48171.2	49023.9	46880.1	54839.6	38299.5	42694.2	52596.9	56287.6
(±)4-HDHA	18709.4	13858.9	17588.5	16488.8	26344.1	27214.9	17032.9	14437.5
(±)5(6)-DiHETE	28531.3	10688.6	14928.7	19411.6	30829	17007.2	16135	10065
(±)8(9)-DiHET	44158.4	19073.9	32302.5	15905.3	20487.2	24957.5	36312	24314.5
(2s)-2-Amino-4-sulfinobutanoic acid	92210.1	86023.4	73661.8	128772	76459.3	86502	77630	69349.8
(R)-(-)-2-phenylglycine	105724	83309.2	280682	348241	530210	484625	73470.2	270399
(R)-2-Hydroxy-3-phenylpropionic acid	528795	343118	1.14009e+06	759973	781955	1.35293e+06	394327	326356
(R)-2-Hydroxybutyric acid	421011	295143	437980	380636	552947	495402	347092	276171
(R)-3-Hydroxy-tetradecanoic acid	5.5138e+06	3.94836e+06	276423	229993	204242	298396	2.85368e+06	196414
1,3-Diphenylguanidine	1.12723e+07	1.76326e+07	3.49086e+07	4.4072e+06	9.93122e+06	6.34535e+06	9.9467e+06	9.01078e+06
11,12-EET	70357.4	68739.1	178057	206405	343738	402299	83209.9	154329
11-HEDE	120252	111906	174901	82066.3	385344	382963	102951	138150
12-HOME	518891	469130	634534	461592	584884	547163	520055	420235
13(R)-HODE	278826	277641	248855	155964	280296	269542	201301	176746
13-methylmyristic acid	334976	247448	388465	270090	350428	423599	232066	158245
16-Hydroxyhexadecanoic acid	112265	128616	192589	195422	191806	206382	249016	207793
18β-Glycyrrhetinic acid	9.17086e+06	5.37495e+06	9.93209e+06	8.33218e+06	9.31871e+06	1.02418e+07	8.07294e+06	5.87205e+06
1-acetylindole	83295.6	81345.9	208785	215146	354606	311991	73572	214811
1-Aminocyclobutanecarboxylic acid	1.84446e+07	3.51637e+06	8.78679e+06	1.51981e+07	2.6064e+07	1.65558e+07	6.34956e+06	1.67737e+07
1-Aminopentadecane	195424	200245	341075	202801	161064	263314	317663	199717
1-Deoxyvaleric acid	732160	773949	771515	489794	437751	580869	660352	580777
1-desoxymethylsphinganine	4.73314e+06	3.51914e+06	4.93862e+06	4.32838e+06	5.40653e+06	4.61384e+06	4.17936e+06	4.65122e+06
1-Fluorocyclohexadiene-cis,cis-1,2-diol	231284	287796	821259	877039	1.35803e+06	1.17306e+06	204949	678500
1-Hydroxylamino-2-phenylethane	105724	83309.2	280682	348241	530210	484625	73470.2	270399
1-Hydroxypyrene	1.90216e+06	1.33595e+06	1.98057e+06	1.75845e+06	1.93593e+06	2.56703e+06	1.11675e+06	1.33849e+06
1-Methyladenine		19039.1	72438.1	39602.7	48695.6	55111.6	13211.7	18152.9
1-Methylguanine	76498.3	61160.8	84643.6	101114	116646	134563	74512.1	52462.4
1-Methylhistidine	89313.7	34350.1	106595	160294	159812	50032.7	45407.5	316753
1-Methylpiperidine-2-carboxylic acid	184897	196236	125848	102662	165914	212450	88432.7	146537
1-Naphthol	43649.7	38677.1	68696.7	50175	48998.6	101902	26381.1	36964.5
1-pyrroline-4-hydroxy-2-carboxylate	40047.4	27023.4	38566.5	50684.1	61110.7	43171.9	5750.74	46182.1
2-((2-(2-Hydroxyethoxy)-4-nitrophenyl)amino)ethanol	122065	89492.4	229205	164099	276905	184329	170839	163061
2-(2-Propynyloxy)-benzenehexanoic acid	292621	239383	279561	305344	308393	405773	276412	360236
2-(Formylamino)Benzoic Acid	86415.3	70079.7	83770.7	48739.8	84694.8	81644.8	48085.2	65158.4
2-(α-D-mannosyl)-3-phosphate glyceride	1.07568e+06	1.02396e+06	1.5283e+06	1.47938e+06	1.2199e+06	2.34825e+06	669869	1.32581e+06
2,2-Dihydroxymethyl-1-azabicyclo[2.2.2]octan-3-one	212803	126939	119214	104975	163849	174676	59509.6	134343
2,2-Dimethylglutaric acid	2.66399e+06	2.03499e+06	2.92012e+06	2.1462e+06	3.24405e+06	2.33533e+06	2.56681e+06	1.51079e+06
2,2-Dimethylpentanoic acid	1.03321e+06	658120	1.16742e+06	1.14352e+06	1.08157e+06	1.76021e+06	781791	683090
2,4-diacetamino-2,4,6-triphenoxy-D-mannopyranose	82694	59143.8	287425	250973	323085	379826	60448.1	167840
2,4-Dichlorophenol	5190.8	9442.73	7669.87	9467.3	15229.1	9986.74	8241.4	13804.9
2',4'-Dihydroxyacetophenone	458460	346693	517812	391857	405788	641571	342574	319235
2,4-Di-tert-butylphenol	419409	386238	547935	399318	389429	504492	565175	479398
2,5-Dimethyl-2,3-dihydrofuran-3-one	181527	147378	175834	149638	145715	183360
2,5-Furandicarboxylicacid	101205	109813	114624	98276.6	106043	107900	95553.7	107502
2,6,6-Trimethyl-2-cyclohexene-1,4-dione	551398	160013	207945	276335	296169	362271	220337	225964
2,6-Diaminopimelic acid	93911.1	83529.9	95478.6	34895	51464.9	107771	40324	61791
2,6-Dihydroxyacetophenone	280798	176301	394140	260641	392646	397257	221219	129003
2,6-Di-tert-butyl-4-(hydroxymethyl)phenol	8.23174e+06	7.15575e+06	7.11115e+06	7.56199e+06	6.82148e+06	7.2742e+06	7.94929e+06	7.71194e+06
2,6-Pyridinedicarboxylic acid	58972	87013.7	203565	211149	297103	277280	41778.7	184718
20,26-dihydroxyecdysone	5.50782e+06	4.54118e+06	3.51002e+06	3.46449e+06	3.94878e+06	6.11153e+06	2.25402e+06	2.67006e+06
20-Hydroxy Prostaglandin F2α	1.77472e+06	1.46615e+06	2.36555e+06	2.66247e+06	4.29321e+06	3.41936e+06	1.75958e+06	2.55722e+06
2'-Aenylic Acid	723236	623345	843818	909140	899499	1.14258e+06	287656	565368
2-Amino-3-phosphonopropionic acid	112246	96168.7	169748	196421	207187	201462	118762	304599
2-Amino-4-methylphenol	610161	579735	747326	698815	710105	658359	891268	652358
2-Amino-5-methyl-4-phenylthiazole	3.01606e+06	1.61746e+06	5.51107e+06	4.49135e+06	5.07322e+06	6.05086e+06	2.212e+06	1.81878e+06
2-Amino-5-nitrobenzoic acid	191073	165636	209775	299157	318932	322371	269527	163803
2-Aminopurine	2.30525e+06	1.62403e+06	4.97743e+06	4.09378e+06	4.52429e+06	4.96272e+06	925642	2.88024e+06
2'-Deoxyadenosine	607172	287710	534591	530388	600519	566679	233288	283455
2'-Deoxycytidine-5'-Monophosphate	49590.7	38469.8	23863.6	18214.8	19461.3	20641.4	23329.2	12892
2-Deoxyribose 1-Phosphate	576129	691405	739450	547428	756194	754333	661765	466868
2-ethyl-2-hydroxybutyric acid	1.30839e+06	864636	1.49707e+06	1.55775e+06	1.6569e+06	2.51102e+06	1.03229e+06	797870
2-Heptyl-4-hydroxyquinoline n-oxide	256973	281980	243598	235406	216805	242777	255784	240889
2-Hexadecanoylthio-1-ethylphosphorylcholine	1205500	921137	831924	819947	992394	1.5084e+06	762312	786288
2-hydroxy-2-(4-hydroxy-3-methoxyphenyl)acetic acid	381957	329080	388756	326281	475403	452254	304120	349026
2-Hydroxy-2-Methyl Butyric acid	505691	375434	562847	483499	731438	615657	425257	356047
2-Hydroxy-3-Methyl Butanoic Acid	449924	355020	476448	435403	643952	535809	394581	360942
2-Hydroxy-4-methylpentanoic acid	202390	154735	198899	205919	296858	255188	192608	187761
2-Hydroxy-6-Aminopurine	553486	501293	230340	165580	224969	294820	272342	189594
2-Hydroxycaprylic acid	146314	134846	147477	130862	151252	163268	130638	157759
2-Hydroxycinnamic acid	337477	266883	687260	912213	1.53466e+06	1.05316e+06	235623	916667
2-Hydroxyethanesulfonate	12856.2	14050.8	296359	345493	302087	324621	19906.1	263653
2-Hydroxyglutaric acid	530521	318588	55727.7	50485.3	53703.5	38051.1	266603	69455.6
2-hydroxyhexadecanoic acid	112265	128616	192589	195422	191806	206382	249016	207793
2-Hydroxyhexanoic acid	1.84598e+06	1.58417e+06	2.02317e+06	2.01021e+06	2.90623e+06	2.48476e+06	1.86265e+06	1.97884e+06
2-Hydroxyisocaproic Acid	1.84598e+06	1.58417e+06	2.02317e+06	2.01021e+06	2.90623e+06	2.48476e+06	1.86265e+06	1.97884e+06
2-hydroxypentanedioic acid	729060	257124	178598	178024	190842	212817	203160	139305
2-Mercaptobenzothiazole	26826.4	26725.9	19196.2	23956	20387.7	18596.8	24236.3	22800.6
2-Methoxybenzoic Acid	670327	385903	1.42e+06	1.07458e+06	1.10657e+06	1.77e+06	539705	599435
2-Methoxyestrone	180986	126311	659201	588553	727315	1.1002e+06	1.2975e+06	742016
2-methyl citric acid	20088.2	31191	122430	85403.5	121785	199276	25741	55236.3
2-Methyl-1-Pyrroline	2.1761e+06	2.54942e+06	2.37131e+06	2.71003e+06	3.70194e+06	3.69909e+06	1.59079e+06	2.7148e+06
2-Methyl-d-erythritol 2,4-cyclodiphosphate	958356	1.46785e+06	355257	1.2053e+06	507617	492162	551659	363905
2-Methylglutaric Acid	726999	521090	771978	568887	768094	582356	694164	360990
2-Methylhexanoic acid	1.03321e+06	658120	1.16742e+06	1.14352e+06	1.08157e+06	1.76021e+06	781791	683090
2-Methylhippuric acid	14026.9	11695.3	30099.3	28798	36452	27444.6	14590.8	22660.5
2-Methyllactic acid	421011	295143	437980	380636	552947	495402	347092	276171
2-Methylsuccinic Acid	682152	547487	2.10797e+06	2.06774e+06	2.56371e+06	3.22806e+06	593061	1.49741e+06
2-Naphthoic acid	2.46005e+06	2.04859e+06	2.52351e+06	2.38698e+06	2.89628e+06	3.15726e+06	2.16306e+06	2.1323e+06
2-Naphthol	43649.7	38677.1	68696.7	50175	48998.6	101902	26381.1	36964.5
2-Octenoic acid	129238	101076	93621.8	130866	98659.5	146688	132152	63019.7
2-O-Methylcytosine	51906	75136.2	110015	111503	89490.6	69772.5	63936.9	69969.4
2-Pentadecanone	417837	281811	479598	255455	386335	369044	267806	208654
2-Pentyl-3-phenyl-2-propenal	1.22534e+06	797506	1.6437e+06	1.02965e+06	1.19917e+06	1.39747e+06	826732	533971
2-Phenylbutyric acid	7.73892e+06	5.37008e+06	8.41944e+06	6.0626e+06	8.36956e+06	8.44626e+06	5.51308e+06	3.66913e+06
2-Phenylglycine	22135.7	19169.3	30828.4	63258.3	104104	64832.2	23049.3	49476.2
2-Phenylpropionic acid	357863	291469	954317	343993	900415	443754	195979	264794
2-Picolinic Acid	245276	273107	281569	300809	250712	290280	105521	154752
2-pyrimidin-2-yl-propionic acid	484137	275325	587385	403490	512472	574723	355054	213088
2-Pyrrolidineacetic acid	811426	665343	293275	352271	385897	498610	536289	402396
2-Undecanone	163129	190244	201041	137524	116116	147775	173598	128001
3-(2-Naphthyl)-L-alanine	364404	327647	424799	294871	388740	414973	376588	336091
3-(Dimethylamino)-N-[3-[(4-hydroxybenzoyl)amino]-4-methylphenyl]benzamide	232475	157232	229640	218425	214354	238477	196817	145788
3-(imidazol-4-yl)propionic acid	637837	578798	762975	478435	684910	974299	578578	368354
3-(pyrazol-1-yl)-L-alanine			81279.2	116253	137433	136023	22705.8	72398.4
3,3-Dimethylglutaric acid	2.35174e+06	1.66355e+06	2.44875e+06	1.91057e+06	2.5531e+06	1.96502e+06	1.99233e+06	1.41408e+06
3,4-Dimethylbenzoic acid	539795	350003	632535	407600	518871	507146	381761	295949
3,6,9,12,15,18,21-Heptaoxatricosane-21,23-diol	116930	123328	136113	109426	166068	103671	69803.6	115957
3'-Adenylic acid	723236	623345	843818	909140	899499	1.14258e+06	287656	565368
3-Aminoquinoline	92899.1	67793.2	246718	234443	362874	373741	99899.7	169258
3-Carboxypropyltrimethylammonium	252253	273842	118029	92133.3	150014	140473	289419	62093.1
3-Guanidinopropionic acid	1.02894e+06	1.03272e+06	1.12231e+06	1.17668e+06	945163	887227	941513	917629
3-Hydroxy-3-Methyl Butyric Acid	505863	326569	404855	313312	420276	399335	370508	232624
3-Hydroxy-4-methoxybenzoic acid	41145.9	35483.5	39561.7	32239.4	39504	35925.9	43938.5	42677.5
3-Hydroxycinnamic acid	274965	160784	303127	265843	206460	233372	257786	197087
3-Hydroxyglutaric acid	530521	318588	55727.7	50485.3	53703.5	38051.1	266603	69455.6
3-hydroxyhexadecanoic acid	9.54127e+06	8.43063e+06	408467	283335	407135	428208	6.34277e+06	450825
3-Hydroxyhippuric Acid	160491	161446	164019	168194	183503	183255	170085	197183
3-Hydroxy-L-phenylalanine	76034.5	93156.4	227971	232110	369757	303833	63209.7	198873
3-Hydroxyvalproic acid	91296.1	61309.4	80099.3	61318	100565	91932.3	75934.6	87368.2
3-Methoxyphenylacetic acid	1.59571e+06	1.35886e+06	1.55818e+06	1.40519e+06	1.72677e+06	1.72463e+06	1.41187e+06	1.32594e+06
3-Methyladenine		19039.1	72438.1	39602.7	48695.6	55111.6	13211.7	18152.9
3-Methyladipic acid	2.35174e+06	1.66355e+06	2.44875e+06	1.91057e+06	2.5531e+06	1.96502e+06	1.99233e+06	1.41408e+06
3-Methylglutaric acid	373333	306558	376246	272718	345225	335434	370595	268884
3-methylindole	244068	205670	227614	182109	204244	230516	168363	147851
3-Methylsalicylic acid	212964	181647	222080	232994	320995	317100	227875	304100
3-Methylthiobenzamide	2.05808e+07	1.49868e+07	2.14117e+07	1.58494e+07	1.91808e+07	2.15463e+07	1.49608e+07	1.27884e+07
3-Methylthiopropylamine	13716.3	12299.5	31262.2	26967.4	34841	28833.9	8258.27	29305.1
3-Phenoxybenzoic acid	736658	529044	833242	681596	873779	1.01972e+06	517081	535517
3-pyridyl-amidoxime	15684.1				4957.42	3247.15	7007.99	3305.93
3-tert-Butylphenol	45679.6	26207.5	65083.9	57403	64163.9	73630.9	48048.1	27723.2
4-(butylamino)benzoic-acid	209375	109470	255092	181408	184784	181229	123677	82661.8
4-(Hydroxyamino)quinoline 1-oxide	212514	173433	231233	201593	189183	226909	225571	230474
4,4'-Dihydroxybenzophenone	44751.7	40523.2	36834.2	43186.4	43831.1	41463.2	48851	43188.7
4-acetoxyphenol	918771	420493	155890	137983	251008	373196	310563	199417
4-Acetylaminobenzoic acid	617455	389200	1.42307e+06	1.73362e+06	2.92522e+06	2.24117e+06	419389	1.3625e+06
4-Acetylbutyric acid	221280	180426	210999	174151	279180	248019	161921	166242
4-Amino-5-hydroxymethyl-2-methylpyrimidine	960056	620324	632917	256668	575849	201802	907091	417805
4-Aminophenol	164093	148949	241031	234564	385232	333882	215624	256705
4-Butylresorcinol	420442	362031	511445	370257	472029	458508	365417	340815
4-Ethyl-2-methoxyphenol	133453	101814	158716	119679	153857	186959	93621.5	126502
4-Ethyloctanoic acid	5.40504e+07	3.18843e+07	6.06182e+07	4.35075e+07	6.3804e+07	5.72726e+07	4.37825e+07	2.68942e+07
4-Guanidinobutyric Acid	1.33123e+06	1.44606e+06	438075	484950	604095	681264	1.43418e+06	355002
4-Hydroxy-3-methoxybenzaldehyde	851841	638372	1.11569e+06	903114	780581	1.41655e+06	581330	481271
4-Hydroxybenzaldehyde	2.66883e+06	2.27177e+06	2.69329e+06	2.18555e+06	2.19195e+06	3.31491e+06	1.98796e+06	1.87137e+06
4-Hydroxybenzoic Acid	964196	910366	723169	679931	808114	839467	889235	580789
4-Hydroxynonenal	1.33507e+06	725700	2.22934e+06	1.37921e+06	1.62793e+06	1.47419e+06	425952	642435
4-hydroxyphenylglyoxylate	1.20616e+06	802790	1.45609e+06	944020	1.2878e+06	1.20528e+06	1.15352e+06	592673
4-Hydroxytryptamine	144544	72813.7	141107	62727.3	94724.5	131473	98152.4	88178.8
4-Methoxybenzaldehyde	1.23362e+06	673708	1.24281e+06	656184	1.27959e+06	813992	562456	1.05223e+06
4-Methoxyestrone	180986	126311	659201	588553	727315	1.1002e+06	1.2975e+06	742016
4-Methyl-3-nitroaniline	623384	852333	701365	639616	783312	939153	512049	470879
4-Methylhexanoic acid	1.03321e+06	658120	1.16742e+06	1.14352e+06	1.08157e+06	1.76021e+06	781791	683090
4-Methyloctanoic acid	525224	292934	685022	539671	685670	684081	443073	330391
4-Methylsalicylic acid	172113	184465	219858	235699	305720	268031	205907	283536
4-Methylthiobenzamide	2.05808e+07	1.49868e+07	2.14117e+07	1.58494e+07	1.91808e+07	2.15463e+07	1.49608e+07	1.27884e+07
4-Oxopentanoic Acid	280667	201927	268374	198007	246706	234962	209715	155716
4-Phenylbutyric acid	319862	239373	333672	199401	414677	291446	221043	323008
4-tert-Octylphenol	419409	386238	547935	399318	389429	504492	565175	479398
5,6-Dimethylbenzimidazole	62482.6	53252.4	102948	98243.8	142761	144780	52815.1	95564.4
5'-Adenylyl sulfate(APS)	195624	224043	68007.7	47501.8	80803.4	94039	152978	46084.2
5-Aminoimidazole-4-carboxamide	81679.4	79488.3	62097.3	46367.5	58490	91338.2	100239	80037.7
5-Aminovaleric Acid	517389	526760	848170	942862	1.28574e+06	1.11809e+06	401346	741922
5'-Deoxy-5'-(Methylthio) Adenosine	3.72342e+07	2.674e+07	9.00542e+07	8.36679e+07	6.89947e+07	1.20589e+08	1.77303e+07	4.75796e+07
5'-Deoxy-5'-fluoroadenosine	276005	140764	593744	520312	538509	587620	91429	378419
5'-Deoxyadenosine	607172	287710	534591	530388	600519	566679	233288	283455
5-Hydroxy-2'-deoxyuridine	40249.4	25511	33865.4	35347.5	38593.5	33865.4	34481.5	36557.8
5-Hydroxyhexanoic Acid	1.84598e+06	1.58417e+06	2.02317e+06	2.01021e+06	2.90623e+06	2.48476e+06	1.86265e+06	1.97884e+06
5-Hydroxyindole	86175.6	70962.2	89341.3	66793	68628.9	88082.9	65544.9	51124.6
5-Hydroxyisourate	40869.2	34925.6	69011	85198.8	110163	99954.2	37382.6	62562.4
5-Methylcytosine			191021	219912	181733	242485	9792.71	249145
5-Nitrosalicylic acid	4.21064e+06	3.92507e+06	4.18157e+06	4.09566e+06	4.57031e+06	4.12244e+06	2.83414e+06	3.55906e+06
5-O-(1-carboxyvinyl)-3-phosphate	2.87064e+06	4.56881e+06	6.15332e+06	5.10533e+06	7.4364e+06	7.56837e+06	5.28993e+06	4.51016e+06
6-Aminocaproic Acid	147087	120711	342886	451543	779859	692353	128661	421860
6-Diazo-5-oxo-L-norleucine	47999	27320.4	24013.1	29808.4	39614.8	14267.6	30542.7	40230.4
6-Dimethylaminopurine	2.87938e+06	2.79948e+06	2.80223e+06	2.76614e+06	2.81495e+06	2.65445e+06	2.96065e+06	2.81092e+06
6-keto-PGF1α	30492.1	11837.9	108567	94239	248079	248893	13483.6	107202
6-O-methylguanine	76498.3	61160.8	84643.6	101114	116646	134563	74512.1	52462.4
6β-hydroxytestosterone	34437.2	15515.1	29761.6	22035.5	21892.4	23978.8	20727.6	19578
7-(alpha-D-glucosyl)-N(6)-isopentenyladenine	4.33245e+06	969566	1.95343e+06	1.38924e+06	2.20223e+06	1.84749e+06	2.29858e+06	1.26747e+06
7-Ketocholesterol	9.62893e+06	1.07522e+07	7.0789e+06	3.91457e+06	2.58629e+06	2.78092e+06	3.89e+06	3.79255e+06
7-Methylguanine	76498.3	61160.8	84643.6	101114	116646	134563	74512.1	52462.4
8,15-DiHETE	1.80947e+06	1.28854e+06	2.09096e+06	2.46784e+06	1.25813e+06	1.41059e+06	1.12622e+06	1.16487e+06
8-Azaguanine	980574	513350	266127	261125	391267	508968	564237	488547
8-iso Prostaglandin E1	41448	29145.2	57719.5	29014.9	54391.4	29061	30977.5	16539.7
9(S),12(S),13(S)-TriHOME	26768.4	34726.7	32754.2	19578.5	18145	16271.7	88701.1	19446.5
9,10-dihydroxystearic acid	228251	180287	277252	244289	233366	317469	198283	210221
9,10-EpOME					497577	530908
9-Fluorenol	1.62683e+06	1.57079e+06	1.71788e+06	1.39361e+06	1.66388e+06	1.57722e+06	1.47702e+06	1.33199e+06
9-Fluorenone	715039	421407	435233	350723	389851	386773	438331	269248
9-Octadecenal	146863	91675.6	75567.9	78143.1	71809.7	60961.3	39456.3	43075
AA	5.96747e+06	1.07572e+07	3.17598e+06	2.84517e+06	2.07954e+06	3.70435e+06	6.13881e+06	2.59777e+06
Acetylcholine	1.33123e+06	1.44606e+06	438075	484950	604095	681264	1.43418e+06	355002
Acetylvaline	1.24359e+06	2.0539e+06	66890.9	40967.4	56184.6	43178.8	2.10008e+06	120106
Acrylamide	776903	794730	1.09376e+06	1.35054e+06	2.90027e+06	2.81425e+06	726588	1.32985e+06
Adenine	601816	247381	182370	169495	184975	225161	204354	212467
Adenosine	2.53295e+07	1.57472e+07	6.6675e+07	5.48265e+07	5.82287e+07	7.14659e+07	1.00253e+07	4.13333e+07
Adenosine 5'-Diphosphate（ADP）	134143	124167	31514.1	42468.9	53549.7	45511.5	73512.9	29123.9
Adenosine 5'-Monophosphate	129671	82309.3	108029	119943	142267	212714	62733.9	86603.3
Adipic Acid	288021	238006	301879	234363	297318	262358	285286	224687
ADP-ribose	117645	213240	135323	138279	230066	229231	131482	47322.7
Agmatine	5.81245e+06	6.6375e+06	6.40488e+06	6.62744e+06	5.82664e+06	5.61447e+06	6.15417e+06	6.14516e+06
Ala-Ala	143384	89772.3	25949.5	23006.8	24028.9	54260.6	51897.2	16893.8
Ala-Glu	55428.7	74089.5	19303.9	12670.9	19204.3	20268.7	43181.5	15084.7
Ala-Phe	145767	122064	134619	123425	134180	151507	129328	138254
Ala-Pro	2.02994e+06	2.22429e+06	2.16342e+06	2.38218e+06	1.91102e+06	2.17091e+06	2.05823e+06	2.19409e+06
Aldehydo-D-altrose	264718	262853	235519	232628	274922	326005	332799	247556
Aleuritic Acid	196602	68170.4	178399	135826	113598	99515.2	291010	62340.5
Allantoin	1.15918e+07	1.1073e+07	1.16516e+07	1.11685e+07	1.32202e+07	1.46852e+07	1.02681e+07	9.30777e+06
Allose	264718	262853	235519	232628	274922	326005	332799	247556
alpha-Asarone	575715	430243	528508	249593	575114	501314	589787	553723
alpha-Methyl-m-tyrosine	577845	616037	643579	632708	570280	687857	626246	570476
AMC Arachidonoyl Amide	179184	215059	579160	587159	558072	645685	347709	339144
Aminolevulinic acid	115210	83385.1	303259	419706	377062	416721	67621.6	305775
Aminomalonic Acid	1.02229e+06	809462	376312	347843	331191	408323	559031	294572
Ammeline	3.93577e+06	4.47492e+06	159498	93917	132888	93903.4	4.67114e+06	227892
Androstenediol	253145	235462	279848	260637	219685	282722	225208	213154
Anisic acid	484105	356932	463209	361601	493377	516149	361742	261987
Anthranilic acid	289168	211460	393531	308913	268375	471189	178529	181353
Arabinose	61963.7	45147.2	54021.9	42287.1	40231.7	43624.5	50622.7	49668.3
Arainosine	2.15255e+06	1.18903e+06	4.7845e+06	4.02278e+06	4.26284e+06	5.10638e+06	702073	2.86779e+06
Arg-Glu	32001	14326.1	57279.6	37909	29023.9	44603.7	18481	27992.6
Arg-Ile	56118.2	58996.9	160889	119592	129345	248059	42922.7	93920.6
Arg-Thr	37895.2	17390.9	33947.6	15091.5	26110.3	26462.7	12527.6	20215.4
Asn-Hyp	289308	296022	183744	183119	345802	350960	230108	168550
Aspartic Acid	129709	194754	617480	700502	807241	495778	165436	641103
Asp-Ile	82694	59143.8	287425	250973	323085	379826	60448.1	167840
Asp-Leu	82694	59143.8	287425	250973	323085	379826	60448.1	167840
Asp-Phe	48235.3	21843.1	91980	104616	88168.7	107410	25315.5	64703.6
Asp-Val	72828.3	19221.5	134443	131955	242641	287218	13564.4	109247
Barbituric acid	1.87655e+06	2.21217e+06	2.12807e+06	2.17017e+06	1.87482e+06	2.04657e+06	2.0654e+06	2.05018e+06
Benzamide	190096	171658	231391	155609	199854	213319	137158	160165
Benzoic Acid	5.55132e+06	3.90349e+06	6.1857e+06	4.27322e+06	5.17707e+06	6.43611e+06	3.8773e+06	2.8619e+06
Benzophenone	99316.4	114432	103852	76946.7	89496.7	97578.5	75954.7	98705.1
Betaine	3.26937e+06	3.22932e+06	1.45681e+06	1.9283e+06	2.21597e+06	1.94845e+06	6.31299e+06	2.08115e+06
Bicine	45932.5	51564.8	58193	90134.5	68373.6	50805.4	118934	24552.8
Biopterin			967039	886242	924307	1.21703e+06	36922.5	862230
Biotin	915188	725793	1.14143e+06	1.23175e+06	2.01629e+06	1.38356e+06	745787	997611
Biotinamide	316204	276725	337649	184348	372873	464326	84971.9	133430
Caffeic Acid			349810	356619	458734	420967	260857	248033
Caffeine	9.11326e+06	6.06899e+06	1.05122e+07	5.37077e+06	7.23942e+06	1.03108e+07	6.99723e+06	6.00409e+06
Caldine	47699.6	33411.7	60659.3	58642.3	66216	78831.2	76611.3	62181.3
Caprolactam	2.48799e+06	2.03674e+06	2.78521e+06	1.95377e+06	2.53542e+06	2.78188e+06	2.2307e+06	1.74787e+06
Carbamoyl phosphate	269352	243332	1.49079e+06	1.62477e+06	1.5891e+06	1.3533e+06	264361	1.8088e+06
Carnitine C14:2:DC			134530	128876	106584	111437	7471.72	122831
Carnitine C17:0	29939.4	22388.9	296483	291495	187039	286639	13967.7	189717
Carnitine C18:1	100977	72111	825202	832543	644875	833134	101390	602226
Carnitine C18:2	21275.8	7155.54	190245	184929	130431	159355	17560	158005
Carnitine C2:0	600539	532996	4.01734e+07	1.63184e+07	1.92221e+07	2.60003e+07	394675	1.10975e+07
Carnitine C3:0	31380.9	22053.2	321981	312719	642969	721532	33081.2	401603
Carnitine C3:1-2OH	59915.9	54606.8	554518	340102	236759	322116	41545.1	251938
Carnitine C4:0			72958.7	69847.3	143173	167802	19135.5	79453.9
Carnitine C4:DC	20634.1	25055.9	127742	96865	165181	203627	24722.3	115572
Carnitine C5:1	411988	231259	296155	168800	344907	432567	80598.1	150703
Carnitine C5-OH	12792.2	9079.5	84871.3	80489.2	97988.2	91529.1	7932.41	52803
Carnitine C6:0	298351	285074	409832	315409	640036	407335	416707	182541
Carnitine C8:0	28465.9	25295.2	51608.7	42966	58852.3	51663.1	37480.9	25489.1
Carnitine isoC4:0			72958.7	69847.3	143173	167802	19135.5	79453.9
cellobiose	96335.5	59042.7	83062.1	84436.1	73441.3	109049	53543.9	165726
Cholic acid	3.42608e+06	2.78598e+06	4.40536e+06	4.14057e+06	3.72995e+06	4.28623e+06	1.94061e+06	2.27666e+06
Choline	2.55638e+07	5.89512e+06	5.08767e+07	7.1054e+07	7.47949e+07	4.36541e+07	1.09485e+07	7.13553e+07
Chrysoeriol	479955	31194.7	1.22707e+06	109465	704.072	1326.65	176525	1009.02
Cinnamic Acid	261082	201842	311427	264039	303731	201258	190911	137874
Cis-4-Hydroxy-L-Proline	115210	83385.1	303259	419706	377062	416721	67621.6	305775
cis-Citral	48734.4	54203.1	48017.4	67363.1	32617.6	28777	37876	32429.5
Citramalic Acid	530521	318588	55727.7	50485.3	53703.5	38051.1	266603	69455.6
Cocamidopropyl betaine	372794	848474	657926	550152	533328	535302	822023	515579
Creatine	274389	128441	1.18811e+07	1.27678e+07	7.57606e+06	4.20873e+06	186491	6.54979e+06
Creosol	1.23946e+06	1.18707e+06	2.09058e+06	1.69987e+06	1.65014e+06	1.66394e+06	905810	998945
Cyclic ADP ribose	2.76521e+06	3.83039e+06	299985	327508	363723	394098	1.82829e+06	430376
Cyclic Amp	3.96148e+06	1.64292e+06	9.47466e+06	6.38841e+06	6.21449e+06	8.73822e+06	1.53761e+06	6.75866e+06
Cyclo(Ala-Pro)	68651.5	63973.5	91367	48094.7	75845.4	100007	53975.7	46749.9
cyclo(glu-glu)	58804	23359.5	72784.5	43080.3	51721.3	48327.5	26218.9	51181.3
Cyclo(Phe-Pro)	97373.9	38497.4	52328.1	39704.5	48471.9	62208	30996.8	28949
Cyclo(Pro-Phe)	97373.9	38497.4	52328.1	39704.5	48471.9	62208	30996.8	28949
Cyclo(Pro-Val)	71502.7	38974	52863	39850.9	60395.7	72770.8	40320.7	65576.3
Cyclocreatine	2.52462e+06	2.39275e+06	2.5428e+06	2.51345e+06	2.28305e+06	2.16373e+06	2.20476e+06	2.34309e+06
Cycloleucine	2.1308e+07	1.63372e+07	2.8477e+07	3.53928e+07	5.97788e+07	5.41774e+07	1.10429e+07	3.4311e+07
Cyclopentylglycine	184897	196236	125848	102662	165914	212450	88432.7	146537
Cyperotundone	2.2056e+06	1.57275e+06	2.54176e+06	1.13461e+06	2.27501e+06	1.81112e+06	1.26273e+06	777101
Cyromazine	92886.4	163183	111750	142464	88120.9	209291	128322	132389
Cys-Arg	6131.41	22744.4	30635.3	11275.9	20634.1	34132.4	14324.9	12638.4
Cys-Gly	193226	267607	62329.1	73693	101527	152351	180867	97374
Cys-Pro	495358	580853	458680	415198	487370	449416	727760	779763
Cytidine-5-Monophosphate	212366	149794	99307	84087.7	92270.7	102522	94139.3	84542.9
Cytosine			1.48997e+06	1.00179e+06	1.39236e+06	2.32808e+06	26610.9	818895
D-Alloisoleucine	181434	197949	399649	503757	848539	884651	141474	520509
Dehydrolithocholic acid	3.85124e+06	2.85725e+06	4.58661e+06	3.08975e+06	6.42477e+06	1.34745e+07	3.25589e+06	2.25274e+07
Delta-Hexalactone	587309	463642	704796	695580	821609	1.11518e+06	546140	348095
Deoxycholic acid	3.34213e+06	2.24331e+06	2.4385e+06	2.13266e+06	1.97027e+06	2.58926e+06	2.33509e+06	1.46367e+06
Deoxyguanosine 5'-monophosphate(dGMP)	6.80136e+06	4.95851e+06	8.05217e+06	6.90345e+06	9.58659e+06	1.19588e+07	2.90476e+06	5.75226e+06
Deoxyguanosine diphosphate(dGDP)	134143	124167	31514.1	42468.9	53549.7	45511.5	73512.9	29123.9
D-Erythronolactone	2.54104e+06	3.41678e+06	3.59807e+06	3.7677e+06	3.26251e+06	2.8755e+06	3.2781e+06	4.28733e+06
D-Glucaro-1,4-lactone	583181	278685	389075	231000	383145	363327	250575	254748
D-Glucose 6-Phosphate	2.76968e+06	4.14182e+06	3.76104e+06	3.59935e+06	3.78285e+06	2.92281e+06	4.69214e+06	4.15789e+06
DHA	249449	522781	262444	213071	306917	213749	524779	258936
Dibutyl-phthalate	1.79887e+06	1.966e+06	2.63734e+06	1.63537e+06	2.0585e+06	4.77357e+06	2.47873e+06	1.9251e+06
Dihydroactinidiolide	365338	219860	463408	321116	449509	493923	214627	194156
Dihydrocaffeic acid	135927	113306	141738	118362	160594	196977	134556	95076.8
Dimethylmalonic acid	673369	543473	2.16109e+06	2.02975e+06	2.57176e+06	3.21325e+06	590357	1.44865e+06
Dl-3,4-Dihydroxymandelic Acid	1.59388e+06	1.53105e+06	1.71945e+06	1.83638e+06	2.18306e+06	2.07044e+06	1.40661e+06	1.80123e+06
DL-3,4-Dihydroxyphenyl glycol	63256	75088.9	82149.3	40179.9	67431.8	48694.8	55463.1	47783.8
DL-Homocysteine	46600.3	73523.7	142462	126463	168440	184558	51501.1	139874
DL-Leucine	2.20012e+06	1.81331e+06	6.56337e+06	8.10901e+06	1.31949e+07	1.08865e+07	1.33574e+06	7.43776e+06
D-Mannose 6-phosphate	2.76968e+06	4.14182e+06	3.76104e+06	3.59935e+06	3.78285e+06	2.92281e+06	4.69214e+06	4.15789e+06
Dodecanedioic Acid	256527	235799	231269	177916	186121	204677	192492	224881
D-Ornithine		132892	2.26207e+06	1.30652e+06	2.66979e+06	1.17246e+06	436799	1.55665e+06
Dulcitol	17798.4	17924.1	39201	24184.8	33404.7	33028.6	19029.7	19463.4
Ectoine	144434	58127.4	219077	117575	238600	217333	112261	148542
Elenaic acid	37599.4	30088.9	55208	68930.2	64550.4	112261	52451.9	35047.6
Estradiol cypionate	35479.3	26793.9	37653.1	44323.4	46621.7	36071.5	42946.2	18917.7
Ethionamide	2.62749e+06	1.37968e+06	5.56434e+06	4.63415e+06	5.27312e+06	6.52495e+06	3.55949e+06	1.68529e+06
Ethisterone	76372.7	67732.3	74746.8	54051.6	114622	82498.6	94354.5	80952.4
Ethyl hydrogen malonate	682152	547487	2.10797e+06	2.06774e+06	2.56371e+06	3.22806e+06	593061	1.49741e+06
Ethyl-dodecanoate	351386	507596	493882	344017	501421	529768	435802	421195
Ethylmalonate	682152	547487	2.10797e+06	2.06774e+06	2.56371e+06	3.22806e+06	593061	1.49741e+06
Ethylsalicylate	2.62749e+06	1.37968e+06	5.56434e+06	4.63415e+06	5.27312e+06	6.52495e+06	3.55949e+06	1.68529e+06
FAA(19:0)	199926	97107.1	281246	238196	358462	369545	186730	119369
FFA(10:0)	269044	149046	232230	221601	292495	287186	202892	126749
FFA(11:1)	32341.6	40674.3	38461.4	23508.9	52817.5	45105.9	35085.7	29854.4
FFA(12:0)	1.36064e+08	1.35597e+08	1.70675e+08	1.48029e+08	1.86263e+08	1.78392e+08	1.2329e+08	1.09212e+08
FFA(13:1)	1.0255e+07	8.68266e+06	1.23591e+07	1.09214e+07	1.36748e+07	1.316e+07	9.25086e+06	8.04691e+06
FFA(14:0)	328649	305003	377964	363013	579238	476283	360210	316366
FFA(15:0)	6.59819e+07	5.39647e+07	6.10178e+07	1.07244e+08	1.04158e+08	9.47175e+07	5.76956e+07	6.42817e+07
FFA(15:1)	6.2015e+06	8.73272e+06	4.24788e+06	8.56571e+06	6.19565e+06	5.40487e+06	5.79639e+06	2.20828e+06
FFA(16:0)	7.08848e+07	5.63021e+07	1.19187e+08	1.05026e+08	9.84871e+07	8.40789e+07	1.25445e+08	5.59539e+07
FFA(16:2)	7.21339e+06	7.19303e+06	1.10483e+07	1.15049e+07	9.95841e+06	1.49668e+07	8.20322e+06	8.75928e+06
FFA(16:3)	8.12434e+06	8.45549e+06	8.36081e+06	6.78147e+06	1.01923e+07	9.29071e+06	1.02194e+07	5.73854e+06
FFA(16:4)	2.69337e+07	2.17607e+07	3.01746e+07	3.03618e+07	3.72961e+07	3.86084e+07	2.0416e+07	2.04243e+07
FFA(17:2)	1.0585e+08	1.12733e+08	1.05204e+08	9.834e+07	9.7169e+07	1.31787e+08	1.24383e+08	6.33178e+07
FFA(18:1)	229769	456029	146049	76397.5	75328.5	120755	202687	90051
FFA(18:3)	105751	95612.2	101286	60336.3	79652.4	57040.8	109891	44137.2
FFA(18:5)	271565	307404	262451	254193	275365	269394	241655	292644
FFA(19:1)	7.42372e+06	2.47424e+06	1.66374e+07	5.84253e+06	1.2071e+07	5.03841e+06	3.53063e+06	2.40716e+06
FFA(20:4)	5.96747e+06	1.07572e+07	3.17598e+06	2.84517e+06	2.07954e+06	3.70435e+06	6.13881e+06	2.59777e+06
FFA(22:4)	8.26515e+07	1.19805e+08	3.14446e+07	2.10814e+07	1.95044e+07	2.27761e+07	1.09501e+08	2.41522e+07
FFA(22:5)	4.88291e+06	7.42967e+06	2.35856e+06	2.0434e+06	2.87258e+06	3.79975e+06	5.86489e+06	3.09923e+06
FFA(22:6)	249449	522781	262444	213071	306917	213749	524779	258936
FFA(9:0)	582313	314829	593458	472494	581741	682293	402949	295667
Flavanone	9.48065e+06	5.38942e+06	1.63688e+07	1.49059e+07	1.69734e+07	1.76632e+07	1.18518e+07	5.57739e+06
Fructose	544774	518167	700487	796876	616479	482903	643861	593236
Fructose-6-phosphate	2.76968e+06	4.14182e+06	3.76104e+06	3.59935e+06	3.78285e+06	2.92281e+06	4.69214e+06	4.15789e+06
Furfural diacetal	3.70529e+06	3.34154e+06	4.13458e+06	3.85565e+06	5.09292e+06	4.8536e+06	3.2988e+06	4.34183e+06
Galacturonic acid	51719.2	74078.1	44865.1	74400.3	44864.3	42815.6	36732.7	69469.1
gamma-Glu-Phe	2.3679e+06	1.3364e+06	3.29147e+06	2.03315e+06	3.45625e+06	4.4231e+06	567573	1.34497e+06
Gamma-Mercholic Acid	3.42608e+06	2.78598e+06	4.40536e+06	4.14057e+06	3.72995e+06	4.28623e+06	1.94061e+06	2.27666e+06
Gemfibrozil	2.42649e+06	1.9392e+06	2.67108e+06	2.27733e+06	3.12182e+06	3.15131e+06	2.50116e+06	2.29104e+06
Gln-Gly	593189	529799	270745	267566	337752	165376	421034	339904
Glucose	264718	262853	235519	232628	274922	326005	332799	247556
Glu-Gly	189526	160885	53811.6	77816.6	61477.3	54297.4	53651.5	54741.3
Glu-Leu	2.78164e+07	1.5524e+07	2.06101e+07	1.24282e+07	2.31826e+07	2.75882e+07	7.10299e+06	9.0419e+06
Glu-Phe	47701.7	45160.9	114317	71349.1	120364	198769	11179	69104.2
Glutaconic acid	1.4111e+06	1.0094e+06	3.99319e+07	3.97102e+07	5.26639e+07	6.55593e+07	1.47107e+06	2.96816e+07
Glutaric Acid	673369	543473	2.16109e+06	2.02975e+06	2.57176e+06	3.21325e+06	590357	1.44865e+06
Glutathione Oxidized	7967.28	5105.61	8497.58	3724.83	2509.5	18706.9
Glutathione Reducedform	4.47799e+06	6.02136e+06	1.38549e+06	1.40574e+06	2.05173e+06	1.64896e+06	5.59538e+06	2.11114e+06
Glycerol 3-Phosphate	1.18835e+07	9.57323e+06	1.85488e+06	1.5447e+06	1.74044e+06	1.59532e+06	9.26026e+06	2.17028e+06
Glycohyodeoxycholic acid	40236.6	43776.9	40169	36376.9	35413.4	43647.1	42698.6	45996.6
Glycolithocholic acid	1.35179e+07	1.43275e+07	1.31058e+07	1.34419e+07	1.31634e+07	1.47198e+07	1.21397e+07	1.25269e+07
Glycoursodeoxycholic Acid	40236.6	43776.9	40169	36376.9	35413.4	43647.1	42698.6	45996.6
Gly-Gln	593189	529799	270745	267566	337752	165376	421034	339904
Gly-Glu	189526	160885	53811.6	77816.6	61477.3	54297.4	53651.5	54741.3
Gly-Lys	154891	98889.1	749004	772150	1.06835e+06	749158	53480.5	881501
Gly-Phe			368892	348868	455039	788990	77048.5	204626
Gly-Tyr	14677.6	17480.3	50010.1	50067.8	54656.5	74430.6	15688.5	42746.9
Guanidine	614850	503563	2.27677e+06	2.1419e+06	1.95034e+06	1.60019e+06	362232	1.28901e+06
Guanidineacetic Acid	1.70383e+06	3.16543e+06	4.49846e+06	3.85166e+06	4.64772e+06	9.2847e+06	2.72834e+06	4.47843e+06
Guanidinoethyl Sulfonate	25190.7		168937	207325	138138	168056	6767.24	136300
Guanine	2.79359e+06	1.21369e+06	98493.2	110480	204068	332254	868549	186138
Guanosine	265781	191059	231337	147153	174832	256321	188849	166999
Guanosine-5'-monophosphate	31872.7	34272.9	54275.5	48863.4	79768.6	59490.6	44968.3	46306.2
Heptethylene-glycol	140068	126838	181222	70506.4	129738	111328	101163	93783.6
Heterodendrin	12792.2	9079.5	84871.3	80489.2	97988.2	91529.1	7932.41	52803
Hexadecanamide	4.0539e+06	3.30503e+06	1.94493e+06	483346	652158	1.9095e+06	1.14816e+06	628289
Hexadecanedioic acid	170327	133523	140529	139922	123791	126427	140774	104231
Hexaethylene-glycol	264747	189433	236773	132429	281351	183808	168832	113888
Hexanoyl Glycine	19524.9	20166.6	28895.4	28845	62174.8	38328.9	16257.3	21823
Hexylresorcinol	439345	455571	427275	280467	355390	282962	383195	355884
Hippuric Acid	617455	389200	1.42307e+06	1.73362e+06	2.92522e+06	2.24117e+06	419389	1.3625e+06
Histamine			1.74771e+06	1.46427e+06	1.757e+06	1.9542e+06	17980.8	935790
Histidine	24752.7		66106.6	46588.8	106734	115225	15547.1	47136.2
Hydroxypiperazic acid	301917	176494	715086	749614	832469	804932	141928	653758
Hydroxyquinoline	175276	180344	374796	365529	570055	547968	195568	391399
Hypoxanthine	1.69463e+06	1.99265e+06	2.29145e+06	2.36852e+06	2.4924e+06	1.90732e+06	2.1023e+06	2.3268e+06
Hyp-Ser	15658	10768.8	50506.7	39742.9	63553	92401.8	8761.05	38743.7
Hyp-Thr	29800.3		61524.5	49121.2	60891.3	54625.5	17749.6	38052.1
Hyp-Val	14549.2	23404.4	7456.45	17337.6	8360.02	16074	20997.7	12837.6
Ile-Arg	48839.9	43796.5	71291.3	49553.9	103203	124497	28868.6	78714
Ile-Asp	82694	59143.8	287425	250973	323085	379826	60448.1	167840
Ile-Glu	75472.5	48443.9	75878.1	58252.6	79730	74175	40685.5	63363.8
Ile-Leu			115762	146419	189842	221807	19339.4	127645
Ile-Lys	50339	55525.9	113162	70370.7	89132.2	89148.3	57783.1	67372.2
Ile-Met	670694	376221	465606	301152	501673	663909	136377	225856
Ile-Ser	6544.39	11864.6	25480	31726.1	33695.2	16484	5595.84	21614.3
Ile-Thr	49059.6	21814.4	25297.3	15814.6	34982.4	36736.9	6333.98	38244.6
Imidazole-4-methanol	4.61034e+08	4.69094e+08	4.80141e+08	5.23608e+08	4.68757e+08	5.82215e+08	5.19131e+08	5.3582e+08
Imidazoleacetic acid			125059	132167	116651	128593	30886.4	76760.9
Iminodiacetic acid	123529	171147	580592	566207	828279	587154	147547	707516
Indole	3.33919e+06	3.57075e+06	3.88473e+06	3.93728e+06	4.15582e+06	3.81179e+06	3.4261e+06	3.734e+06
Indole-3-Carboxaldehyde	63061.6	45481.2	62949.9	58038.2	49388.4	62290.4	38272.2	38040.6
Indoleacetaldehyde	79865.3	74121.2	235522	269337	467258	392659	77404.5	230844
Inosine	237008	221125	564441	483618	792131	1.24564e+06	212200	746842
Inosine 5'-monophosphate	2.3399e+06	1.92525e+06	2.78308e+06	2.42255e+06	3.1208e+06	3.8669e+06	905133	1.87996e+06
Isocitric acid	3.60939e+06	1.9255e+06	2.90693e+06	2.07212e+06	2.96495e+06	3.02211e+06	1.13757e+06	1.15882e+06
Isocytosine			1.48997e+06	1.00179e+06	1.39236e+06	2.32808e+06	26610.9	818895
Isolithocholic acid	1.41362e+07	5.18649e+07	3.96137e+06	3.64144e+06	1.03175e+07	7.48934e+06	8.86233e+06	8.36474e+06
Itaconic acid	1.4111e+06	1.0094e+06	3.99319e+07	3.97102e+07	5.26639e+07	6.55593e+07	1.47107e+06	2.96816e+07
Jasmone	675074	744580	598284	525223	618103	511141	485668	416905
L-2-amino-6-oximelic acid	432514	203855	70830.8	50490.6	82901.1	82413.5	153171	44480.7
L-2-Aminoadipic acid	142776	115582	125306	90118.8	66725.7	105942	83071.5	81561.9
L-2-Aminobutyric acid	237728	181723	719248	573376	685167	766313	155675	412405
Lactose	540057	383797	558609	396321	450788	909695	475207	698718
Lactulose	540057	383797	558609	396321	450788	909695	475207	698718
L-Allothreonine	68967.9	40797.1	104336	142355	241256	219355	32234.2	139036
L-Arginine	598077	672242	1.52923e+06	1.17165e+06	721913	733883	597356	640413
L-Asparagine Anhydrous	65626.8	38035.6	178282	220671	250847	209459	45566.3	219636
L-Citronellol	271774	308913	371388	243627	323433	312669	174356	166336
L-Citrulline	7.31505e+06	5.71768e+06	7.3922e+06	6.5653e+06	5.23897e+06	5.9093e+06	6.17566e+06	8.46207e+06
L-Cysteine	846985	665777	914108	761919	1.21279e+06	1.12269e+06	684315	697983
L-Cysteinesulfinic acid			49707.4	47839.6	45472.7	43789	4302.42	57746.2
L-Cystine	72413.9	25055.9	574827	590641	956405	416337	16848.4	587129
Leu-Arg	48839.9	43796.5	71291.3	49553.9	103203	124497	28868.6	78714
Leu-Asp	35975.7	25350.4	62608.4	58513.9	113966	75716.8	24341.3	62009.6
Leu-Glu	75472.5	48443.9	75878.1	58252.6	79730	74175	40685.5	63363.8
Leu-Gly	113505	84858.3	195705	190290	262886	295105
Leu-Leu			115762	146419	189842	221807	19339.4	127645
Leu-Met	670694	376221	465606	301152	501673	663909	136377	225856
Leu-Thr	49059.6	21814.4	25297.3	15814.6	34982.4	36736.9	6333.98	38244.6
Levulinic acid	2.2463e+06	1.51924e+06	1.11042e+06	1.49847e+06	1.88384e+06	972632	1.62833e+06	1.17665e+06
L-Glutamic Acid	5.05453e+06	6.7628e+06	4.56726e+06	4.42931e+06	5.14426e+06	3.61825e+06	5.78665e+06	3.87448e+06
L-Glutamine	246096	141075	554524	412251	557880	479658	161639	404849
L-Gulose	264718	262853	235519	232628	274922	326005	332799	247556
L-Homocystine	502327	1.32501e+06	1.06562e+06	792108	637947	1.06158e+06	400961	511401
L-Homoserine	68967.9	40797.1	104336	142355	241256	219355	32234.2	139036
Linoleamide	934885	1.1443e+06	529055	68635.1	103524	353151	261546	156745
L-Isoleucine	329993	350146	607698	599208	1.24918e+06	1.44755e+06	309473	831528
L-Isserine	106791	51491.4	217424	357977	632445	165150	135710	551264
Lithocholic acid	1.41362e+07	5.18649e+07	3.96137e+06	3.64144e+06	1.03175e+07	7.48934e+06	8.86233e+06	8.36474e+06
L-lyxose	61963.7	45147.2	54021.9	42287.1	40231.7	43624.5	50622.7	49668.3
L-Methionine	255398	110721	834651	1.20245e+06	3.29013e+06	2.19338e+06	179957	1.75732e+06
L-NIO-hydrochloride	2.61338e+06	2.62596e+06	60607.6	42325.4	118754	61460.5	4.03109e+06	367287
L-Norleucine	147087	120711	342886	451543	779859	692353	128661	421860
L-Norvaline	2.39797e+06	3.72207e+06	4.89477e+06	5.18453e+06	6.6475e+06	8.34909e+06	1.99039e+06	3.97292e+06
LPC(0:0/12:0)	41897.1	28976.2	121945	102154	191116	171954	65578.3	93477.5
LPC(0:0/14:0)	2.40843e+06	2.12158e+06	2.56559e+06	2.62814e+06	2.48223e+06	3.19618e+06	1.33145e+06	1.78835e+06
LPC(0:0/15:0)	1205500	921137	831924	819947	992394	1.5084e+06	762312	786288
LPC(0:0/16:0)	1.08597e+06	599258	509251	531775	492135	872671	534136	507781
LPC(0:0/16:1)	2.23235e+06	1.72687e+06	1.84485e+06	1.74814e+06	2.39292e+06	3.06235e+06	1.3195e+06	1.11844e+06
LPC(0:0/18:2)	263676	210747	135275	134010	99899.2	123406	131971	93115.6
LPC(0:0/18:3)	1.07435e+06	168198	913344	456042	158190	180139	657476	132684
LPC(0:0/20:4)	2.27184e+06	1.63595e+06	1.41826e+06	800071	798639	1.35514e+06	487306	1.0565e+06
LPC(0:0/22:5)	937766	736385	411343	456779	572014	680664	602272	468070
LPC(0:0/22:6)	3.12841e+06	3.91996e+06	1.52843e+06	1.51956e+06	1.76606e+06	3.08618e+06	2.42307e+06	977749
LPC(12:0/0:0)	41897.1	28976.2	121945	102154	191116	171954	65578.3	93477.5
LPC(14:0/0:0)	2.40843e+06	2.12158e+06	2.56559e+06	2.62814e+06	2.48223e+06	3.19618e+06	1.33145e+06	1.78835e+06
LPC(15:0/0:0)	1205500	921137	831924	819947	992394	1.5084e+06	762312	786288
LPC(16:0/0:0)	1.08597e+06	599258	509251	531775	492135	872671	534136	507781
LPC(16:1/0:0)	2.23235e+06	1.72687e+06	1.84485e+06	1.74814e+06	2.39292e+06	3.06235e+06	1.3195e+06	1.11844e+06
LPC(17:1/0:0)	253009	281399	197464	185727	286194	308511	201336	208560
LPC(18:2/0:0)	263676	210747	135275	134010	99899.2	123406	131971	93115.6
LPC(18:3/0:0)	1.07435e+06	168198	913344	456042	158190	180139	657476	132684
LPC(20:4/0:0)	2.27184e+06	1.63595e+06	1.41826e+06	800071	798639	1.35514e+06	487306	1.0565e+06
LPC(22:5/0:0)	937766	736385	411343	456779	572014	680664	602272	468070
LPC(22:6/0:0)	3.12841e+06	3.91996e+06	1.52843e+06	1.51956e+06	1.76606e+06	3.08618e+06	2.42307e+06	977749
LPC(O-14:0)	349001	277168	202772	167734	222476	284218	136688	167604
LPC(O-16:0)	2.03072e+06	3.29459e+06	3.32138e+06	2.97239e+06	3.13178e+06	6.94879e+06	2.40892e+06	2.94143e+06
LPC(O-16:1)	383461	443504	290993	240243	293067	362195	187300	232057
LPC(O-18:2)	813163	736691	459261	408239	379715	493503	457814	309968
LPC(O-20:2)	328619	279270	195467	199888	114358	371933	65448	108352
LPE(0:0/14:0)	1.38157e+06	986267	438017	379357	665471	823306	720165	377716
LPE(0:0/16:0)	6.6519e+06	6.39447e+06	1.22545e+07	5.67461e+06	1.45744e+07	2.20486e+07	1.25148e+07	1.83798e+07
LPE(0:0/16:1)	1.86302e+06	634407	609907	436111	609146	1.32698e+06	651694	745711
LPE(0:0/18:2)	2.22937e+06	2.20305e+06	5.59656e+06	7.34907e+06	5.22904e+06	9.00168e+06	2.43518e+06	4.00048e+06
LPE(0:0/18:3)	207364	38528	280574	132147	222382	241169	102912	72662.8
LPE(0:0/20:3)	851439	640735	1.01616e+06	1.41824e+06	714324	1.82845e+06	396603	1.40028e+06
LPE(0:0/20:4)	4.73552e+06	4.86708e+06	1.88191e+07	2.33094e+07	2.07057e+07	2.79748e+07	5.95684e+06	2.26955e+07
LPE(0:0/20:5)	64322	50617	279653	275289	277169	624792	68856.2	201752
LPE(0:0/22:4)	1.05294e+06	1.41691e+06	2.80308e+06	2.78101e+06	3.29517e+06	9.12192e+06	1.34787e+06	3.16996e+06
LPE(0:0/22:5)	937956	674880	4.3784e+06	2.1158e+06	3.17351e+06	4.88662e+06	1.08832e+06	2.59629e+06
LPE(0:0/22:6)	684045	512114	2.91497e+06	2.06912e+06	3.17663e+06	4.64928e+06	848693	1.61424e+06
LPE(14:0/0:0)	1.38157e+06	986267	438017	379357	665471	823306	720165	377716
LPE(16:0/0:0)	6.6519e+06	6.39447e+06	1.22545e+07	5.67461e+06	1.45744e+07	2.20486e+07	1.25148e+07	1.83798e+07
LPE(16:1/0:0)	1.86302e+06	634407	609907	436111	609146	1.32698e+06	651694	745711
LPE(17:1/0:0)	1.25863e+06	1.22086e+06
LPE(18:2/0:0)	2.22937e+06	2.20305e+06	5.59656e+06	7.34907e+06	5.22904e+06	9.00168e+06	2.43518e+06	4.00048e+06
LPE(18:3/0:0)	207364	38528	280574	132147	222382	241169	102912	72662.8
LPE(20:3/0:0)	851439	640735	1.01616e+06	1.41824e+06	714324	1.82845e+06	396603	1.40028e+06
LPE(20:4/0:0)	4.73552e+06	4.86708e+06	1.88191e+07	2.33094e+07	2.07057e+07	2.79748e+07	5.95684e+06	2.26955e+07
LPE(20:5/0:0)	64322	50617	279653	275289	277169	624792	68856.2	201752
LPE(22:4/0:0)	1.05294e+06	1.41691e+06	2.80308e+06	2.78101e+06	3.29517e+06	9.12192e+06	1.34787e+06	3.16996e+06
LPE(22:5/0:0)	937956	674880	4.3784e+06	2.1158e+06	3.17351e+06	4.88662e+06	1.08832e+06	2.59629e+06
LPE(22:6/0:0)	684045	512114	2.91497e+06	2.06912e+06	3.17663e+06	4.64928e+06	848693	1.61424e+06
L-Phenylalanine	764056	827301	2.08762e+06	2.47017e+06	4.08043e+06	2.99088e+06	617832	2.2917e+06
L-Proline	1.84446e+07	3.51637e+06	8.78679e+06	1.51981e+07	2.6064e+07	1.65558e+07	6.34956e+06	1.67737e+07
L-Saccharopine	522107	606028	573174	574562	718012	800566	529054	511029
L-Serine	106791	51491.4	217424	357977	632445	165150	135710	551264
L-Theanine	246228	122844	291523	351150	735219	87686.2	378461	586192
L-threo-3-Methylaspartate	5.05453e+06	6.7628e+06	4.56726e+06	4.42931e+06	5.14426e+06	3.61825e+06	5.78665e+06	3.87448e+06
L-Threonine	68967.9	40797.1	104336	142355	241256	219355	32234.2	139036
L-Tryptophan	24687.7	25987	76113.4	63781.7	156924	143497	30663.5	92107
L-Tyrosine	76034.5	93156.4	227971	232110	369757	303833	63209.7	198873
Lumichrome	2.67429e+06	2.53167e+06	2.56327e+06	2.45461e+06	2.52555e+06	4.33901e+06	1.53252e+06	1.88604e+06
L-Valine	2.39797e+06	3.72207e+06	4.89477e+06	5.18453e+06	6.6475e+06	8.34909e+06	1.99039e+06	3.97292e+06
Lys-Gly	154891	98889.1	749004	772150	1.06835e+06	749158	53480.5	881501
Lys-Ile	32001	15075.7	48014.2	50532.7	25806	96338.7	11560.6	46136.3
Lysine	2.86441e+06	2.06566e+06	3.61535e+06	4.46332e+06	8.20566e+06	1.61219e+07	2.39108e+06	9.51095e+06
Lys-Leu	54464.9	69900.1	97710.7	38086.7	56942.3	98850.2	40326.4	37953.9
Lys-Ser	372711	355582	374715	387542	375039	325480	348556	280019
Lys-Tyr	72998.1	81725.3	20698.3	32173	34528.4	53765.3	82204.9	43285.6
Lys-Val	354712	187258	224577	216836	265511	233361	140703	180277
Lythramine	40341.9	37024.5	52990.5	54411.3	50560.3	49993.6	28179.2	35172.7
Maleic Acid	548644	839276	594904	584274	612567	645044	530068	593287
Malic acid	234971	273371	305695	198039	403763	488528	265113	260005
Maltose	540057	383797	558609	396321	450788	909695	475207	698718
Malvidin	209547	25903.4	201160	40310.2	4284.91	1343.35	100646	1267.86
Mannitol	17798.4	17924.1	39201	24184.8	33404.7	33028.6	19029.7	19463.4
Mannose	264718	262853	235519	232628	274922	326005	332799	247556
Mesoxalate	2.17908e+06	1.93876e+06	2.68082e+06	2.25064e+06	2.3385e+06	4.10475e+06	2.51112e+06	2.37008e+06
Methanesulfonic acid	300849	417477	360608	241806	333432	291055	384594	363640
Methionine Sulfoxide	82162.7	15537.5	385678	476176	560677	513907	67784.4	351092
Methyl-cinnamate	4.82538e+06	4.45518e+06	4.95307e+06	4.69576e+06	3.94274e+06	5.83435e+06	3.92074e+06	3.23986e+06
Methylcysteine	1.26025e+07	1.16604e+07	4.95776e+06	3.62273e+06	4.32328e+06	7.45669e+06	6.55306e+06	4.37034e+06
Methyl-dihydrojasmonate	169123	143600	128564	119380	181112	150004	95491.3	107823
Methyl-furan-2-carboxylate	154707	117192	143083	139819	152575	154093	107994	94942.6
Methylmalonic Acid	2.92635e+07	2.27545e+07	1.03133e+07	9.21697e+06	8.9058e+06	1.07527e+07	1.52082e+07	7.98044e+06
Methylparaben	458460	346693	517812	391857	405788	641571	342574	319235
Methylstearate	275797	125679	437743	292358	371085	593507	279876	175097
MG(0:0/20:4/0:0)	122238	46581.3	63004	56614.1	64897.5	55022.8	12479.1	25822.6
MG(20:4/0:0/0:0)	122238	46581.3	63004	56614.1	64897.5	55022.8	12479.1	25822.6
Monobutyl phthalate	719468	730215	755381	676396	718845	774396	726865	681678
Monomethyl Fumarate	639252	427020	626725	480692	683287	658433	445280	337680
Morpholine ethanesulfonic acid			26984.5	28191.8	23394.5	31518.5	4401.87	17392.7
Mycosporine-glycine	127825	101983	78338	88801.1	79885.3	94813.3	167123	123317
Myoinositol	13570.7	12827.1	9055.16	17498.7	21101.1	14482	7084.21	14077.9
N-(2-hydroxyethyl)-3-pyridinecarboxamide	36766.9	42917.9	115671	123017	188409	186781	37445.1	102143
N,N′-dicyclohexylcarbodiimide	1.5313e+07	1.49663e+07	1.38542e+07	9.43408e+06	9.83905e+06	1.49354e+07	1.75819e+07	1.48614e+07
N,N-Bis(2-hydroxyethyl)dodecanamide	140672	275466	146934	179399	221926	173391	202696	109792
N,N-Dimethylglycine	67357.2	85116.2	327616	249410	358524	329360	55479.4	208556
N6,N6,N6-Trimethyl-L-lysine	1.47822e+06	1.59013e+06	2.68614e+06	1.96283e+06	1.436e+06	2.67826e+06	698736	1.2575e+06
N6-Acetyl-L-Lysine	207551	155130	305291	248156	138753	196642	100048	140558
N-Acetylglucosamine 1-Phosphate	59360.2	68996	413899	605782	340964	481919	122762	597122
N-Acetylglycine	1.99865e+06	2.15866e+06	1.78089e+06	1.26174e+06	951203	783407	2.46226e+06	912658
N-Acetyl-L-Glutamic Acid	432514	203855	70830.8	50490.6	82901.1	82413.5	153171	44480.7
N-Acetyl-L-Leucine	1.93239e+07	2.95282e+07	349754	127980	271470	74442.3	2.04295e+07	983228
N-Acetyl-L-phenylalanine	66334.3	77943.1			4756.34	6606.4	68211	10079
N-Acetyl-L-tryptophanamide	31783.7	24693.7	23753.8	23907.1	42987.8	24776.3	30960.8	25861.9
N-Acetylneuraminic Acid(SA)	96053.6	55918	70621.6	60325.8	69365.6	84029.8	119463	66733.1
N-Acetylornithine	598077	672242	1.52923e+06	1.17165e+06	721913	733883	597356	640413
N-Acetylputrescine	239847	209336	243200	231707	216849	212075	254220	244242
N-Alpha-Acetyl-L-Asparagine	246228	122844	291523	351150	735219	87686.2	378461	586192
N-Amidino-L-Aspartate	60134.4	32288.9	101077	60638.2	66465.7	51215.4	39587.5	71582.4
N-Cyclohexylformamide	437942	323016	452417	339564	469569	459611	429898	362229
N-Ethylglycine	1.25546e+06	1.1685e+06	4.51508e+06	3.65222e+06	3.93912e+06	5.14369e+06	953438	1.98166e+06
N-Formylglycine	1.25546e+06	1.1685e+06	4.51508e+06	3.65222e+06	3.93912e+06	5.14369e+06	953438	1.98166e+06
Niclosamide	4.14134e+06	4.61028e+06	7.17384e+06	4.26105e+06	1.38141e+06	4.79355e+06	1.63396e+06	941266
Nicotinamide	7.75579e+06	7.55542e+06	1.5117e+07	1.71086e+07	1.94084e+07	2.76602e+07	4.48208e+06	1.14425e+07
Nicotinic Acid	2.22104e+06	1.46527e+06	1.93914e+06	2.24689e+06	2.81115e+06	1.93716e+06	1.25076e+06	1.80901e+06
N-lactoyl-phenylalanine	67166.5	58003.1	75052.9	82053.9	102150	101212	69800.6	74389.6
N-Methylalanine	1.25546e+06	1.1685e+06	4.51508e+06	3.65222e+06	3.93912e+06	5.14369e+06	953438	1.98166e+06
N-Methylanthranilic acid	314228	234813	381631	243968	337842	360474	215998	201494
N-Methyl-L-Glutamate	142776	115582	125306	90118.8	66725.7	105942	83071.5	81561.9
N-Myristoylglycine	196631	267664	279366	286056	266327	399125	186311	180897
N-Oleoyl Glycine	28655.2	28567	19061.4	31077.4	23098.6	34907.5	16860.5	10950.5
Nootkatone	1.37939e+06	824229	1.63103e+06	1.0498e+06	1.53277e+06	1.82171e+06	955220	761805
Norepinephrine	27620	28998.2	39279.8	23331.5	53379.7	22712	33309.4	32131.7
N-Palmitoylglycine	113905	122573	149654	112254	215666	232366	209604	156006
N-Phenylacetylglycine	14026.9	11695.3	30099.3	28798	36452	27444.6	14590.8	22660.5
N-Phenylanthranilic acid	450846	212663	350798	285092	329338	383629	380461	375166
N-Propionylglycine	28322.6	18681.4	103894	125486	180446	135260	25885.8	130550
Nα-Acetyl-L-Arginine	31302.4	36028.9	50940.4	36219.6	21523.2	36826.7	28846.4	12279.1
Nα-Acetyl-L-glutamine	261724	179712	257648	377478	276744	235631	232036	260578
O-Acetyl-L-homoserine	56942.3	67428	50111.4	42026.4	33871.2	61597	60258.6	29878.4
Octadecanamide	49281.8	36687.9	214860	99170.1	178701	91594.3	76656.7	71654
Octadecanedioic acid	42363.3	35264.3	49647.4	35185.5	34717.7	53027.5	81648.3	56281.5
O-Phospho-L-threonine			175733	144553	146288	130410	56975.2	136808
O-Phosphorylethanolamine	269352	243332	1.49079e+06	1.62477e+06	1.5891e+06	1.3533e+06	264361	1.8088e+06
Orotic Acid	187773	166872	132101	104405	123656	205770	134373	97870.1
O-Succinyl-L-Homoserine	89501	269492	1811.62	2378.11
Oxypurinol	980574	513350	266127	261125	391267	508968	564237	488547
Palmitoyl-N-isopropylamide	64321	38134.2	37785.1	1.04949e+06	981489	1.07027e+06	960852	1.04216e+06
Pantetheine	162285	101826	24627.6	15803.7	23421.8	48819.3	110545	20098.8
Pantothenic acid	686455	1.03262e+06	511692	503645	636035	632713	999993	394861
Pantothenol	115681	63816.3	110507	62825.1	280761	116721	78430.3	65167.8
PC(O-1:0/O-16:0)	1.08597e+06	599258	509251	531775	492135	872671	534136	507781
P-chlorophenylalanine	2.57383e+06	2.49507e+06	2.53994e+06	2.55971e+06	2.51393e+06	2.40372e+06	2.70463e+06	2.55068e+06
P-Coumaric Acid	357077	339844	582555	887113	1.50442e+06	1.04177e+06	324048	1.02408e+06
Perillyl-alcohol	1.02886e+06	693886	1.15652e+06	810657	1.03936e+06	1.20774e+06	740932	627557
PGE1	48181.4	22742.2	51646	29823.8	40719.6	38490.2	37412.1	27912.6
Phe-Ala			13395.2	17555.6	14076	30286.6
Phe-Asp	48235.3	21843.1	91980	104616	88168.7	107410	25315.5	64703.6
Phe-Glu	47701.7	45160.9	114317	71349.1	120364	198769	11179	69104.2
Phe-Gly			368892	348868	455039	788990	77048.5	204626
Phenyl acetate	3.45832e+06	2.70301e+06	3.58313e+06	2.76597e+06	3.06316e+06	4.55415e+06	2.17033e+06	2.37889e+06
Phenylhydroxylamine	164093	148949	241031	234564	385232	333882	215624	256705
Phenylpyruvic Acid	304290	226796	78879.3	67521.3	92772	84313.4	189979	71301.5
Phe-Thr	23914.8	13435.5	38672.1	50646.9	68961.3	93838.3	9091.55	30636.9
Phe-Tyr			22907	44676.2	36044.9	51678.3	6412.42	22225.5
Phosphatidylethanolamine lyso alkenyl 18:3	729983	738199	2.36935e+06	2.28159e+06	2.24833e+06	3.17062e+06	579911	1.79355e+06
Phosphocholine	104587	80509.3	179641	138460	77800.9	203351	85587.3	210405
Phosphonoacetic acid	1.92127e+06	1.95037e+06	4.17367e+06	2.07828e+06	2.12505e+06	4.96226e+06	1.99218e+06	1.69706e+06
Phthalic Acid	1.20616e+06	802790	1.45609e+06	944020	1.2878e+06	1.20528e+06	1.15352e+06	592673
p-Hydroxyphenylethanolamine	39577	37986.1	41399.1	47671.8	24230.5	46616.5	60346.9	35089.2
Pimelic acid	2.35174e+06	1.66355e+06	2.44875e+06	1.91057e+06	2.5531e+06	1.96502e+06	1.99233e+06	1.41408e+06
Pinolenic acid	105751	95612.2	101286	60336.3	79652.4	57040.8	109891	44137.2
Piperidine	617553	390295	847354	1.29113e+06	2.27921e+06	1.70598e+06	424325	1.24656e+06
Piperidine acid	29283	20577.2	46988.9	63381.4	88189.9	49911	10222.3	68351
Piperitone	549083	964113	548264	542961	491376	624814	411647	817967
Piperonylic acid	262857	143359	542377	453901	513840	642826	352574	178731
Pogostone	6.84668e+06	3.69771e+06	8.70777e+06	4.31843e+06	6.22803e+06	5.45083e+06	4.27952e+06	2.11003e+06
Porphobilinogen	196595	81432.5	233085	174495	220417	291640	197148	116059
Pregnandiol	385425	475893	251729	292110	255419	315839	169891	232743
Pro-Ala	367557	369624	364908	628456	413723	583133	350922	454434
Pro-Arg	17497.3	44572.3	195273	82545.4	122043	143509	18984.6	60143
Pro-Asn	51362.8	35006.1	48497	67606.1	66533.6	64024.2	26954.9	52810.8
Pro-Asp	94444.1	57123.9	201269	213809	192442	239415	55969.5	177576
Pro-Gln	122951	70375.7	105992	118751	112862	124015	62972.2	102754
Pro-Glu	167268	85908.3	116252	140679	139123	123139	47786.8	108393
Pro-Ile	78868.2	54760.7	63182.5	41148.5	52406.1	103567	27596.9	64319.1
Proline betaine	1.05612e+06	824046	601809	587659	679634	496778	828091	656620
Proline-Hydroxyproline	115350	39662.7	104276	145761	203193	189896	66865.7	99870.8
Pro-Lys	131008	59794.6	106232	122974	108751	104509	52610.5	71678.9
Propylparaben	612811	494701	743728	535257	647504	823710	463845	421284
P-sulfanilic acid			15718.6	15092.7	22145.7	10054.5
p-Tolyl Sulfate	36804.4	36723.9	41969.4	39218	45696.9	47530.7	42300.5	39075.3
Purine	87432.7	91533	317503	329679	517902	526017	79702	268603
Putrescine	1.50331e+06	1.07084e+06	1.50073e+06	1.2302e+06	854744	1.44774e+06	897594	917181
Pyrazine-2-carboxylic acid	378451	424738	403263	476863	435398	367416	386284	464025
Pyridoxal			310932	328521	410184	383032	152382	172754
Pyridoxine	453939	421091	1.00859e+06	1.15984e+06	1.92763e+06	2.09686e+06	492976	910613
Pyrimidine-4-carboxylic acid	378451	424738	403263	476863	435398	367416	386284	464025
Pyroglutamic acid	2.1308e+07	1.63372e+07	2.8477e+07	3.53928e+07	5.97788e+07	5.41774e+07	1.10429e+07	3.4311e+07
Pyrrole-2-Carboxylic Acid	49143.9	47610.6	56501.8	44693.5	68894.8	58453.5	47480.4	39965
Pyrrolidine	776903	794730	1.09376e+06	1.35054e+06	2.90027e+06	2.81425e+06	726588	1.32985e+06
Quinic acid	983832	642328	831875	606774	807697	694685	529807	281966
Quinolinic acid	286634	259603	404102	389319	409223	481429	427385	366111
Raphanusamic acid	45932.5	51564.8	58193	90134.5	68373.6	50805.4	118934	24552.8
Rhamnonic acid	21347.5	17420.4	17886.5	39471.4	20700.8	11543.8	19188.8	9179.46
Riboflavin	680149	606366	413377	546915	673475	602711	416633	392975
Ribonic acid	5654.52	4549.08	10414.3	21850.1	13712.3	19873.5	7920.32	22702.4
S-(5-Adenosy)-L-Homocysteine	247209	173237	241043	166374	255004	425361	150646	163199
Salicylic acid	964196	910366	723169	679931	808114	839467	889235	580789
Sarcosine	282467	151135	271338	228397	192790	300622	61080.5	208494
Sebacate	340112	474329	349327	261566	431566	305774	296307	260519
Ser-Ala	10050.7	15600.2	19465.8	27856.4	28234.8	40971.3	7984.42	17734.9
Ser-Arg	181105	159264	140271	107401	138025	135470	146903	140547
Ser-Pro	29709.9	59528.5	49696.5	96013.9	89512.2	194423	34681.3	77415.7
Ser-Val	8256.6	1461.85	72878.5	64020.2	69339.6	97123.5		38743.7
Shikimic Acid	35378.8	39083.3	32137.8	26298.8	22792	54541.3	40516.7	32437.9
S-methyl-L-thiocitrulline	145983	113250	130783	150990	141665	160730	131496	175985
Sn-Glycero-3-Phosphocholine	5.99805e+06	3.16019e+06	2.68836e+07	2.70287e+07	2.15516e+07	1.28472e+07	3.48304e+06	3.44817e+07
Sorbitol	17798.4	17924.1	39201	24184.8	33404.7	33028.6	19029.7	19463.4
Spermidine	173759	159553	177501	192415	156418	198798	177488	149239
SPH(d18:0)	905052	1.04353e+06	1.08548e+06	1.03179e+06	1.00942e+06	1.19162e+06	1.04504e+06	971574
ST-638	50090.2	51595.6	69010.5	57668.7	34210.1	37684.3	59227.1	67841.1
Sulfoacetic acid	121966	116425	90098.3	98371.4	117432	106200	110474	93909.8
Tagatose	13570.7	12827.1	9055.16	17498.7	21101.1	14482	7084.21	14077.9
Talose	264718	262853	235519	232628	274922	326005	332799	247556
Taurine	8405.05	5092.89	299927	327355	319175	410036	5659.55	431254
Taurolithocholic acid	216433	196680	166295	235696	190041	242839	186217	223200
Terephthalic Acid	957641	661124	1.01784e+06	695211	948780	837527	883429	576618
Tetradecanedioic acid	157603	154305	131048	105125	132445	110401	113839	106863
Tetradecylamine	317437	222535	357168	237966	371161	357024	222894	227635
Tetraethylene-glycol	173925	228961	360504	237755	245223	229503	169314	158162
Thiamine	93493.2	92073.8	105031	189434	345022	173951	114939	172003
Thr-Arg	830185	837060	843538	902172	756300	838281	853737	766323
Thr-Asp	296590	258472	241962	275498	224835	277212	210666	252557
Thr-Phe	23914.8	13435.5	38672.1	50646.9	68961.3	93838.3	9091.55	30636.9
Thymidine-5'-phosphate (dTMP)	493000	325356	302416	176999	219973	265310	217235	99844.8
Thymoquinone	634427	663098	617597	799803	566928	757372	578685	464613
Tranexamic Acid	9083.25	16474.6	29810.9	60443.7	26413.2	22696	13860.7	55287.8
Trans-4-Hydroxy-L-Proline	17991.5	9363.1	11397.3	3230.92	21741.3	24547.8	5172.84	14007.8
Trans-Cinnamaldehyde	443911	333577	512723	287348	376136	429504	306545	218538
Traumatic acid	303423	327968	289108	330490	309905	401602	491922	216057
Trehalose	540057	383797	558609	396321	450788	909695	475207	698718
TriacetonaMine	85114.4	111671	215305	159054	193147	232558	75508.7	146410
Tridecanedioic acid	238810	242317	251334	199220	189872	237059	177203	218449
Triethylamine	297374	255098	332070	285821	330440	300067	741734	322088
Triethyl-phosphate	1.40929e+06	1.5018e+06	1.61537e+06	1.27761e+06	1.56782e+06	1.48038e+06	1.354e+06	1.17971e+06
Trigonelline	3.41605e+06	449331	1.39624e+06	649057	211504	299346	1.43518e+06	230295
Trolox	493659	154201	223316	392026	591187	513074	178252	348106
Trp-Gly	1.02605e+06	582055	763373	503628	845017	1.03585e+06	204998	339090
Tyr-Gly	14677.6	17480.3	50010.1	50067.8	54656.5	74430.6	15688.5	42746.9
Tyr-Leu			58258.7	75263.6	100717	153187	27046.6	69208.6
Tyrosol	964196	910366	723169	679931	808114	839467	889235	580789
Tyr-Pro	121283	42243.3	123259	117394	131616	158504	38018.3	88737.8
Tyr-Ser	284062	115301	393212	440026	572778	761192	199087	397186
UDP-D-galactose	717272	973739	650935	607929	861912	877454	502988	453868
UDP-glucose	717272	973739	650935	607929	861912	877454	502988	453868
UDP-xylose	62834.1	30939.5	183951	149520	187284	151383	14629	96634
Urea	177425	263754	859614	780916	948910	1.35823e+06
Ureidosuccinic acid	36748.1	22460.2	28879.5	26402.9	34370.8	44576	16327.2	30068.9
Uridine	9926	9841.11	21947	15055.2	14080	25681.2	7578.77	15174.9
Uridine 5’-Diphosphate	436524	552080	119055	150412	128908	96302.3	227217	99199.1
Uridine 5-Monophosphate	990993	945198	604650	557741	626554	599916	646322	518457
Uridine-5'-diphospho-N-acetylgalactosamine?disodium?salt	548716	277331	441062	346596	506967	433769	192698	322528
Urolithin A	183140	128774	154858	89160.6	193615	227437	179483	112573
Val-Asp	72828.3	19221.5	134443	131955	242641	287218	13564.4	109247
Val-Gly	96977.4	89171	163382	115619	75332.9	103585	63393.1	66345.8
Val-Pro-Leu	330913	202699	887914	662913	831858	808326	220755	503258
Val-Thr	215615	310763	55692.5	66092.1	51189		557072	666541
Xanthine	918771	420493	155890	137983	251008	373196	310563	199417
Xylose	61963.7	45147.2	54021.9	42287.1	40231.7	43624.5	50622.7	49668.3
Zereno	41965.1	10581.5			35952.3	41915.6	48812.2	19731.4
Β-Pseudouridine	51724	48732.2	81845.4	86937.6	82399	112735	38905.7	58555.6
γ-Aminobutyric Acid	3.35833e+06	1.76814e+06	9.98442e+06	1.30576e+07	1.46738e+07	1.55867e+07	2.77988e+06	9.76764e+06
