# Supplementary material for: Mycobacterium tuberculosis suppresses host antimicrobial peptides by dehydrogenating L-alanine
Source: Nat Commun. 2024 May 17;15:4216. doi: 10.1038/s41467-024-48588-4 (PMC11101664; doi:10.1038/s41467-024-48588-4)
Supplement: Supplementary file 7 — Supplementary Data 4 [file 41467_2024_48588_MOESM7_ESM.xlsx]

## Sheet: Sheet1
Table S4 Carbon metabolic flux in macrophages infected with different Mtb strains
Compound Name	Formula	label (M+)	H37Rv-24h-1	H37Rv-24h-2	H37Rv-24h-3	ΔRv2780-24h-1	ΔRv2780-24h-2	ΔRv2780-24h-3
Pyruvic acid	C3H4O3	0	0.5998	0.651281	0.636078	0.629205	0.674019	0.692135
Pyruvic acid	C3H4O3	1	0.0676344	0.0516963	0.0671925	0.0654556	0.0462931	0.0594295
Pyruvic acid	C3H4O3	2	0.0632727	0.0476643	0.0579821	0.0566541	0.0385956	0.0375442
Pyruvic acid	C3H4O3	3	0.260637	0.252617	0.234554	0.232662	0.230928	0.196986
Lactic acid	C3H6O3	0	0.524591	0.53159	0.54611	0.525942	0.529782	0.527721
Lactic acid	C3H6O3	1	0.0127651	0.0202244	0.0241682	0.0157543	0.0131965	0.0210417
Lactic acid	C3H6O3	2	0.034443	0.0434435	0.0374925	0.0381826	0.0352558	0.0425217
Lactic acid	C3H6O3	3	0.414971	0.385156	0.3776	0.407993	0.410336	0.387191
Alanine	C3H7NO2	0	0.657304	0.657216	0.658782	0.75483	0.720646	0.748855
Alanine	C3H7NO2	1	0.0658004	0.0706181	0.0750713	0.0345881	0.0507115	0.0455547
Alanine	C3H7NO2	2	0.0582767	0.0586051	0.0523189	0.0440976	0.0413643	0.0421636
Alanine	C3H7NO2	3	0.231847	0.224929	0.218387	0.178153	0.191636	0.168555
Glycine	C2H5NO2	0	0.915923	0.968084	0.945466	0.970141	0.957086	0.977838
Glycine	C2H5NO2	1	0.0349011	0.00623228	0.0194933	0.00658297	0.0113563	0.00551076
Glycine	C2H5NO2	2	0.0610587	0.031692	0.0433772	0.0194466	0.0389778	0.0221637
Succinic acid	C4H6O4	0	0.58665	0.586646	0.572995	0.56349	0.553268	0.577282
Succinic acid	C4H6O4	1	0.182198	0.180714	0.171605	0.186256	0.194749	0.187098
Succinic acid	C4H6O4	2	0.166109	0.167963	0.177994	0.170562	0.187338	0.162047
Succinic acid	C4H6O4	3	0.0501475	0.0442985	0.0564116	0.0603092	0.049224	0.0515381
Succinic acid	C4H6O4	4	0.00964967	0.0160142	0.0137794	0.0161436	0.0114864	0.0147846
Proline	C5H9NO2	0	0.72868	0.761338	0.710291	0.668443	0.660393	0.691557
Proline	C5H9NO2	1	0.130847	0.1087	0.150213	0.149258	0.162328	0.132129
Proline	C5H9NO2	2	0.0946479	0.0948592	0.100301	0.133632	0.132601	0.117948
Proline	C5H9NO2	3	0.0344523	0.0216466	0.0292667	0.0366379	0.032741	0.0377465
Proline	C5H9NO2	4	0.00728114	0.0102298	0.00580585	0.00827629	0.00887223	0.00651665
Proline	C5H9NO2	5	0	0.00060894	0.0016859	0	0.000787097	0.0027094
Fumaric acid	C4H4O4	0	0.688924	0.751954	0.764273	0.774161	0.706651	0.734389
Fumaric acid	C4H4O4	1	0.130271	0.0802541	0.0851429	0.0539687	0.120479	0.0791325
Fumaric acid	C4H4O4	2	0.122821	0.115449	0.101103	0.1054	0.0838451	0.106029
Fumaric acid	C4H4O4	3	0.0336564	0.023123	0.0246857	0.03203	0.0417687	0.025288
Fumaric acid	C4H4O4	4	0.0122401	0.00578431	0.0126624	0.000609814	0.00992643	0.00846034
Serine	C3H7NO3	0	0.739673	0.734062	0.713634	0.81227	0.809294	0.810418
Serine	C3H7NO3	1	0.0954701	0.0772129	0.100576	0.0591471	0.0597808	0.0654189
Serine	C3H7NO3	2	0.0540902	0.0701548	0.0630126	0.0391293	0.0428239	0.0355953
Serine	C3H7NO3	3	0.112618	0.124986	0.129663	0.0922849	0.0967765	0.0975816
Malic acid	C4H6O5	0	0.769524	0.760622	0.712362	0.735423	0.711934	0.778706
Malic acid	C4H6O5	1	0.0646621	0.0653746	0.0909368	0.0960491	0.114587	0.0583887
Malic acid	C4H6O5	2	0.10459	0.133162	0.143588	0.126058	0.0948251	0.109186
Malic acid	C4H6O5	3	0.0505748	0.0249582	0.00709845	0.0183602	0.0458703	0.0435763
Malic acid	C4H6O5	4	0.0021953	0	0.00892431	0.00896637	0.0142457	0
Aspartic acid	C4H7NO4	0	0.799976	0.797433	0.794384	0.821126	0.817163	0.844313
Aspartic acid	C4H7NO4	1	0.0744481	0.08626	0.0835958	0.0673023	0.079987	0.0557565
Aspartic acid	C4H7NO4	2	0.0969391	0.0826581	0.0874945	0.0792415	0.0618458	0.0675496
Aspartic acid	C4H7NO4	3	0.0200243	0.0274104	0.0278407	0.0274761	0.024295	0.016299
Aspartic acid	C4H7NO4	4	0.00827056	0.00792367	0	0.00423061	0.00625343	0.00969285
a-Ketoglutaric acid	C5H6O5	0	0.684985	0.671934	0.655319	0.656999	0.679734	0.67414
a-Ketoglutaric acid	C5H6O5	1	0.125318	0.124008	0.134996	0.119528	0.123731	0.130661
a-Ketoglutaric acid	C5H6O5	2	0.130098	0.1403	0.134906	0.154177	0.119944	0.1357
a-Ketoglutaric acid	C5H6O5	3	0.0441035	0.048744	0.0510486	0.0493449	0.0497773	0.0356882
a-Ketoglutaric acid	C5H6O5	4	0.0136422	0.00959844	0.0156984	0.0106156	0.0241423	0.025571
a-Ketoglutaric acid	C5H6O5	5	0	0.00601945	0.00773682	0.00598903	0.00172892	0.00294736
Glutamate	C5H9NO4	0	0.634459	0.634357	0.630235	0.630967	0.633019	0.63923
Glutamate	C5H9NO4	1	0.140937	0.14962	0.135739	0.136937	0.132644	0.140239
Glutamate	C5H9NO4	2	0.154788	0.150293	0.162904	0.156427	0.161011	0.153909
Glutamate	C5H9NO4	3	0.0498888	0.0442211	0.0489775	0.051626	0.0514409	0.0470028
Glutamate	C5H9NO4	4	0.0159735	0.0173665	0.0191636	0.0205467	0.0178729	0.015442
Glutamate	C5H9NO4	5	0.00347679	0.00478383	0.00308337	0.0039407	0.00409016	0.00375222
Glutamine	C5H10N2O3	0	0.708828	0.690223	0.72598	0.75312	0.723172	0.737843
Glutamine	C5H10N2O3	1	0.119012	0.112267	0.0892654	0.0938827	0.126619	0.0883319
Glutamine	C5H10N2O3	2	0.131084	0.149309	0.139802	0.112087	0.0903261	0.105192
Glutamine	C5H10N2O3	3	0.0269596	0.0368157	0.0353753	0.026545	0.0395977	0.0508908
Glutamine	C5H10N2O3	4	0.01221	0.0121102	0.00662752	0.0125604	0.0212479	0.0137398
Glutamine	C5H10N2O3	5	0.00176528	0.000240119	0.00377465	0.00505134	0	0.00503265
GAP	C3H7O6P	0	0.56667	0.534867	0.544705	0.566937	0.560484	0.541728
GAP	C3H7O6P	1	0.0337404	0.0791077	0.0461589	0.0305615	0.0289729	0.0302249
GAP	C3H7O6P	2	0.0523272	0.0393153	0.075931	0.0596137	0.0722611	0.0426208
GAP	C3H7O6P	3	0.373548	0.360527	0.346026	0.339415	0.367899	0.410526
DHAP	C3H7O6P	0	0.496933	0.550475	0.523305	0.541427	0.560366	0.48943
DHAP	C3H7O6P	1	0.0519695	0.0284695	0.0407351	0.0643741	0.00755884	0.0693931
DHAP	C3H7O6P	2	0.0729861	0.0486884	0.0982655	0.0156344	0.0429388	0.0361855
DHAP	C3H7O6P	3	0.396722	0.358871	0.356462	0.372537	0.389477	0.418864
Citric acid	C6H8O7	0	0.448755	0.453012	0.465407	0.49231	0.482625	0.499818
Citric acid	C6H8O7	1	0.144952	0.166748	0.130495	0.124856	0.13856	0.13503
Citric acid	C6H8O7	2	0.257488	0.225959	0.254331	0.265792	0.252565	0.240912
Citric acid	C6H8O7	3	0.0803241	0.0875362	0.0843255	0.0569128	0.0630693	0.072249
Citric acid	C6H8O7	4	0.0592617	0.0575342	0.0502661	0.0511531	0.0519825	0.0396414
Citric acid	C6H8O7	5	0.00679934	0.00527648	0.0150363	0.00549996	0.00776014	0.0115615
Citric acid	C6H8O7	6	0.00259444	0.00437701	0.00130534	0.00291344	0.00381403	0.00147123
3-Phosphoglycerol	C3H7O7P	0	0.922049	0.907154	0.912855	0.927298	0.904947	0.92714
3-Phosphoglycerol	C3H7O7P	1	0.0451699	0.0551893	0.0502132	0.0239673	0.0499148	0.033797
3-Phosphoglycerol	C3H7O7P	2	0.0264601	0.0347998	0.0265727	0.0394321	0.0352034	0.0291884
3-Phosphoglycerol	C3H7O7P	3	0	0	0.0027127	0.00105988	0.000613701	0.00175834
Valine	C5H11NO2	0	0.650225	0.614726	0.637358	0.729499	0.750857	0.705474
Valine	C5H11NO2	1	0.0867116	0.0716777	0.0648556	0.044791	0.0464973	0.0626391
Valine	C5H11NO2	2	0.116948	0.154749	0.130635	0.100309	0.0895471	0.113067
Valine	C5H11NO2	3	0.104898	0.111457	0.115827	0.0818302	0.0655344	0.0842716
Valine	C5H11NO2	4	0.0185935	0.0234705	0.0231661	0.0162115	0.018876	0.0168271
Valine	C5H11NO2	5	0.0359349	0.0385461	0.0443732	0.0416667	0.0434645	0.0285283
Leucine	C6H13NO2	0	0.700075	0.562187	0.623063	0.772164	0.788524	0.660376
Leucine	C6H13NO2	1	0.031237	0.0209935	0.0313958	0.00461342	0.00216471	0.0180601
Leucine	C6H13NO2	2	0.248648	0.397166	0.326025	0.195682	0.189197	0.305613
Leucine	C6H13NO2	3	0.0159776	0	0.0166562	0.0223543	0.0160433	0.00464069
Leucine	C6H13NO2	4	0.0130611	0.0203857	0.0130516	0.0142401	0.0117886	0.0228196
Leucine	C6H13NO2	5	0	0.00300559	0	0	0	0
Leucine	C6H13NO2	6	0.000150446	0	0.000272901	7.9751e-05	9.34751e-05	0
Threonine	C4H9NO3	0	0.867634	0.828466	0.836451	0.834057	0.8737	0.892507
Threonine	C4H9NO3	1	0.0550553	0.0181521	0.0265277	0.103727	0.00955707	0.0625875
Threonine	C4H9NO3	2	0.0821095	0.111734	0.091741	0.0834723	0.102034	0.0406874
Threonine	C4H9NO3	3	0.0222379	0.0387087	0.054232	0	0.0196735	0.0281482
Threonine	C4H9NO3	4	0	0.020115	0.00387459	0	0.00310554	0
Phenylalanine	C9H11NO2	0	0.876102	0.870568	0.798281	0.955214	0.94647	0.841775
Phenylalanine	C9H11NO2	1	0.0632903	0.044437	0.0253069	0.00110849	0	0.0811306
Phenylalanine	C9H11NO2	2	0.0095742	0.00866219	0.051057	0.000405769	0.024104	0
Phenylalanine	C9H11NO2	3	0.0231685	0.0266704	0.0302628	0.0234808	0.0628619	0.056472
Phenylalanine	C9H11NO2	4	0.0438419	0.0304812	0.0391751	0.0319091	0	0.0534484
Phenylalanine	C9H11NO2	5	0	0.0322723	0.0327636	0	0	0
Phenylalanine	C9H11NO2	6	0	0	0.0386215	0	0.00146692	0
Phenylalanine	C9H11NO2	7	0.000961946	0	0	0.000716231	0	0.00129715
Phenylalanine	C9H11NO2	8	0	0.000778097	0	0	0	0
Phenylalanine	C9H11NO2	9	0	0	0.00092899	0	0	0
Cysteine	C3H7NO2S	0	0.930266	0.94166	0.950464	0.927028	0.870553	0.917448
Cysteine	C3H7NO2S	1	0.0684511	0.0752662	0.0330414	0.0194507	0.0723432	0
Cysteine	C3H7NO2S	2	0.0144333	0	0.0325204	0.0444856	0.0776466	0.0782939
Cysteine	C3H7NO2S	3	0	0.0256068	0	0.0331919	0	0.0422396
Ornithine	C5H12N2O2	0	0.959318	0.925049	0.903326	0.913209	0.874288	0.833774
Ornithine	C5H12N2O2	1	0.0209878	0.0301063	0.0135207	0.0264857	0.0359328	0.0835031
Ornithine	C5H12N2O2	2	0	0	0	0	0	0.0249052
Ornithine	C5H12N2O2	3	0.00582339	0.0130293	0.0141257	0	0.0338166	0
Ornithine	C5H12N2O2	4	0.0419583	0.0567575	0.0837672	0.044211	0.0697924	0.0660291
Ornithine	C5H12N2O2	5	0	0	0.0193253	0.00904143	0.0165924	0.0326888
Asparagine	C4H8N2O3	0	0.972482	1.05441	1.02365	1.01819	1.02967	1.03857
Asparagine	C4H8N2O3	1	0.0186835	0	0	0	0	0
Asparagine	C4H8N2O3	2	0.0162725	0.0257099	0.0261925	0	0	0.0119141
Asparagine	C4H8N2O3	3	0.00350686	0	0	0.00502208	0	0.00900283
Asparagine	C4H8N2O3	4	0	0.00429875	0.00486075	0	0	0
Lysine	C6H14N2O2	0	0.633904	0.618648	0.573316	0.631437	0.649123	0.635385
Lysine	C6H14N2O2	1	0.100697	0.110412	0.119051	0.0854495	0.0874442	0.0949349
Lysine	C6H14N2O2	2	0.123834	0.112014	0.106504	0.137336	0.120044	0.142991
Lysine	C6H14N2O2	3	0.0914999	0.090738	0.120108	0.0843434	0.0633109	0.0694074
Lysine	C6H14N2O2	4	0.0324106	0.0505709	0.0740433	0.0409897	0.0615821	0.0400848
Lysine	C6H14N2O2	5	0.0100417	0.00695856	0	0.0124695	0.00439741	0.0120093
Lysine	C6H14N2O2	6	0.0101303	0.00535341	0.00802999	0.00718306	0.00506712	0.00774781
Histidine	C6H9N3O2	0	0.794924	0.791824	0.689232	0.813405	0.738003	0.761171
Histidine	C6H9N3O2	1	0.0440371	0.0415749	0.0624402	0.0374457	0.053605	0.0305251
Histidine	C6H9N3O2	2	0.0377134	0.0527235	0.0835269	0.0433318	0.0422556	0.0269481
Histidine	C6H9N3O2	3	0.0602939	0.0615222	0.0574819	0.0366463	0.0352282	0.0780762
Histidine	C6H9N3O2	4	0.0179146	0.0133407	0.0321156	0.0266737	0.00138031	0
Histidine	C6H9N3O2	5	0.0205359	0.0300742	0.0392113	0.0211557	0.0356029	0.0336697
Histidine	C6H9N3O2	6	0.0308318	0.00530535	0.016889	0.00223193	0.0349937	0.023066
Isocitric acid	C6H8O7	0	0.446607	0.503052	0.522439	0.544517	0.537926	0.54858
Isocitric acid	C6H8O7	1	0.144338	0.103975	0.101668	0.105359	0.167788	0.104257
Isocitric acid	C6H8O7	2	0.271137	0.296697	0.215368	0.24696	0.190581	0.283195
Isocitric acid	C6H8O7	3	0.0667683	0.0730505	0.101307	0.093521	0.0776777	0.0356817
Isocitric acid	C6H8O7	4	0.0958353	0.111818	0.0932337	0.0271853	0.0306081	0.0346182
Isocitric acid	C6H8O7	5	0.0077667	0	0	0	0.0197345	0.0156431
Isocitric acid	C6H8O7	6	0	0.00756913	0	0	0	0
Tyrosine	C9H11NO3	0	0.752598	0.735002	0.69722	0.847461	0.825009	0.813362
Tyrosine	C9H11NO3	1	0.0628761	0.0533474	0.0468543	0.00656325	0.0233749	0.0213827
Tyrosine	C9H11NO3	2	0.0291204	0.0287631	0.0363302	0.0138239	0.0481867	0.037611
Tyrosine	C9H11NO3	3	0.0400572	0.0463347	0.0617258	0.0307041	0.0307487	0.037685
Tyrosine	C9H11NO3	4	0.0418012	0.0476692	0.0424618	0.0410995	0.0190719	0.0129295
Tyrosine	C9H11NO3	5	0.0195737	0.0365236	0.0335283	0.0163363	0.0261949	0.0202122
Tyrosine	C9H11NO3	6	0.0175259	0.0110642	0.0184006	0.00972896	0.00479867	0.0249482
Tyrosine	C9H11NO3	7	0.00494751	0.0155995	0.015697	0.0113181	0.0111975	0
Tyrosine	C9H11NO3	8	0.0245985	0.0291273	0.0286656	0.00983785	0.0220278	0.0100692
Tyrosine	C9H11NO3	9	0.0175484	0.00216337	0.0161148	0.0118519	0	0.0200913
Tryptophan	C11H12N2O2	0	0.194387	0.214905	0.14167	0.168041	0.162804	0.144247
Tryptophan	C11H12N2O2	1	0.0151593	0.0181232	0.0202314	0.0239625	0.0513755	0.0415591
Tryptophan	C11H12N2O2	2	0.00694894	0.00630903	0.00625076	0.0115968	0.0237818	0.0171898
Tryptophan	C11H12N2O2	3	0.028084	0.0210185	0.0315704	0.0207976	0.0219825	0.019237
Tryptophan	C11H12N2O2	4	0.0233497	0.0210129	0.0130862	0.0115029	0.058783	0.0621524
Tryptophan	C11H12N2O2	5	0.0420839	0.0363005	0.0595393	0.0252609	0.0174679	0.021262
Tryptophan	C11H12N2O2	6	0.0157902	0.00678743	0.0110822	0.00290446	0.00793023	0.00511951
Tryptophan	C11H12N2O2	7	0.00974015	0.0205337	0.00870605	0.00965211	0.0168706	0.0205046
Tryptophan	C11H12N2O2	8	0.577846	0.617841	0.616589	0.666933	0.609271	0.616754
Tryptophan	C11H12N2O2	9	0.0030615	0	0.0202682	0.00911455	0	0
Tryptophan	C11H12N2O2	10	0.0298677	0.0318139	0.0437292	0.0196127	0.0329011	0.0318295
Tryptophan	C11H12N2O2	11	0.0512724	0.0629459	0.0498055	0.051091	0.0429312	0.0442916
