# Supplementary material for: Mycobacterium tuberculosis suppresses host antimicrobial peptides by dehydrogenating L-alanine
Source: Nat Commun. 2024 May 17;15:4216. doi: 10.1038/s41467-024-48588-4 (PMC11101664; doi:10.1038/s41467-024-48588-4)
Supplement: Supplementary file 14 — Source data [file 41467_2024_48588_MOESM14_ESM.xlsx]

## Sheet: Figure 1
	Figure 1A							Mean		SEM		Statistics
		H37Rv			ΔRv2780			H37Rv	ΔRv2780	H37Rv	ΔRv2780	(H37Rv vs ΔRv2780)
	0h	0.803357	1.13219	1.06445	1.46826	1.27465	1.25453	1	1.33248	0.141771	0.0963612
	3h	2.3957	2.06258	1.29007	1.96716	1.93203	1.92401	1.91612	1.94107	0.463101	0.0187401	p=0.9429
	6h	3.05205	2.11958	1.61752	1.83034	1.4929	4.36238	2.26305	2.56187	0.594368	1.28058	p=0.7795
	9h	1.11454	1.9937	2.08125	3.27187	2.98372	1.12048	1.72983	2.45869	0.436541	0.953543	p=0.3813
	12h	2.49282	1.36583	1.11944	3.41475	4.79251	2.3502	1.65937	3.51915	0.597865	0.999799	p=0.0868
	24h	7.85325	9.32507	11.7136	19.5232	24.763	18.963	9.63065	21.0831	1.59073	2.61215	p=0.0061
	Figure 1B										Mean			SEM			Statistics
		H37Rv			ΔRv2780			ΔRv2780+Rv2780			H37Rv	ΔRv2780	ΔRv2780+Rv2780	H37Rv	ΔRv2780	ΔRv2780+Rv2780	(H37Rv vs ΔRv2780)	(ΔRv2780 vs ΔRv2780+Rv2780)
	0h	0.907	1.089	1.013	1.061	1.08	0.972	0.953	0.938	0.986	1.003	1.03767	0.959	0.0746369	0.0470768	0.0200499
	24h	9.12	9.299	9.925	19.803	19.155	20.473	10.457	11.659	10.603	9.448	19.8103	10.9063	0.345115	0.538096	0.535543	p<0.0001	p<0.0001
	Figure 1C										Mean			SEM			Statistics
		H37Rv			ΔRv2780			ΔRv2780+Rv2780			H37Rv	ΔRv2780	ΔRv2780+Rv2780	H37Rv	ΔRv2780	ΔRv2780+Rv2780	(H37Rv vs ΔRv2780)	(ΔRv2780 vs ΔRv2780+Rv2780)
	3h	2.025	1.98	1.905	2.22	1.995	1.8	2.475	2.7	2.01	1.97	2.005	2.395	0.0494975	0.17161	0.287315
	6h	2.1	1.83	2.205	1.545	0.9	1.8	2.18	2.045	2.15	2.045	1.415	2.125	0.157956	0.378748	0.0578792	p=0.0957	p=0.0588
	12h	1.395	1.275	1.26	0.975	0.9	0.6	1.5	1.215	1.2	1.31	0.825	1.305	0.0604152	0.162019	0.138022	p=0.0166	p=0.0332
	24h	0.9	1.2	1.08	0.405	0.39	0.465	1.125	1.095	1.02	1.06	0.42	1.08	0.123288	0.0324037	0.0441588	p=0.0021	p<0.0001
	Figure 1D										Mean			SEM			Statistics
		H37Rv			ΔRv2780			ΔRv2780+Rv2780			H37Rv	ΔRv2780	ΔRv2780+Rv2780	H37Rv	ΔRv2780	ΔRv2780+Rv2780	(H37Rv vs ΔRv2780)	(ΔRv2780 vs ΔRv2780+Rv2780)
	6h	1.06599	0.928934	1.11929	0.770574	0.448878	0.897756	0.91023	0.853862	0.897704	1.03807	0.705736	0.887265	0.0801805	0.188902	0.0241669	p=0.0838	p=0.2489
	12h	0.708122	0.647208	0.639594	0.486284	0.448878	0.299252	0.626305	0.507307	0.501044	0.664975	0.411471	0.544885	0.0306677	0.0808071	0.0576291	p=0.0143	p=0.1301
	24h	0.456853	0.609137	0.548223	0.201995	0.194514	0.23192	0.469729	0.457203	0.425887	0.538071	0.209476	0.45094	0.0625828	0.0161613	0.0184382	p=0.0020	p=0.0002
	Figure 1E																																											Mean			SEM
		H37Rv														ΔRv2780														ΔRv2780+Rv2780														H37Rv	ΔRv2780	ΔRv2780+Rv2780	H37Rv	ΔRv2780	ΔRv2780+Rv2780
	1d	2.56703	2.4609	2.50515												2.5611	2.59106	2.62118												1.69897	2.43457	2.29004												2.51102	2.59111	2.14119	0.0435253	0.0245255	0.318216
	30d	6.27416	6.47712	6.20412	6.64345		6.76343	6.74819	6.52634	6.20951		6.65321	6.38021	6.14613	6.12057	4.77815	5.30103	5.47712	5		5.96379	5.90309	5.716	4.60206		5.8451	5.62325	5.54407	5.49136	5.77815	6.20412	6.14613	6.15836		6.66276	6.34242	6.18184	6.11394		6.50515	6.47712	6.41497	6.14613	6.42887	5.43709	6.26093	0.227673	0.421358	0.223469
	Figure 1G
		H37Rv	ΔRv2780	ΔRv2780+Rv2780
	1	87.4	8.46	85.4
	2	84.8	6.71	86.2
	3	82.8	9.02	77.8
	Mean	85	8.06333	83.1333
	SEM	1.88326	0.983881	3.78535
	Statistics		p<0.0001	p<0.0001	p=0.5776
			(H37Rv vs ΔRv2780)	(ΔRv2780 vs ΔRv2780+Rv2780)	(H37Rv vs ΔRv2780+Rv2780)
[truncated: 3 more columns]

## Sheet: Figure 2
		Figure 2B
		NAD, mM	Pyruvate
		0	0	0	1.42854
		0.00977	1.42854	2.85714	2.85714
		0.01953	12.8572	14.2857	14.2857
		0.03906	10	10	12.8572
		0.07813	10	11.4285	11.4285
		0.15625	17.1428	17.1428	17.1428
		0.3125	30	30	32.8571
		0.625	41.4286	41.4286	42.8571
		1.25	54.2857	55.7143	58.5714
		2.5	78.5714	81.4286	84.2857
		5	98.5714	98.5714	100
		10	99.2366	100	100
	Figure 2C
		L-alanine, mM
	1	0	10	100	100/DM
	2	1.38461	6	24	3.80769
	3	1.61539	6.57692	24.3462	4.26923
	4	0	5.19231	23.3077	3
	Mean	1	5.92308	23.8846	3.69231
	SEM	0.713355	0.567878	0.431729	0.524546
	Statistics		p=0.0016	p<0.0001	p<0.0001
	Figure 2F
		HC	TB
	1	94.6456	60.7999
	2	115.453	103.501
	3	111.378	118.006
	4	90.4625	111.813
	5	96.7644	79.0538
	6	80.5206	81.1725
	7	76.9894	79.8144
	8	84.0519	78.8365
	9	111.813	76.8264
	10	91.0601	72.8062
	11	71.774	119.201
	12	76.6634	41.3509
	13	130.012	65.3091
	14	103.392	115.073
	15	127.459	100.893
	16	76.3918	76.5004
	17	117.517	76.4461
	18	68.5143	61.0715
	19	89.1586	64.2225
	20	140.932	69.2206
	21	72.4802	75.0879
	22	112.085	72.6432
	23	71.611	84.4865
	24	47.4898	91.0601
	25	97.9596	58.6812
	26	92.4182	46.8922
	27	118.604	82.422
	28	93.6134	72.6432
	29	98.6658	37.8739
	30	110.835	84.5408
	31	109.966	99.1004
	32	101.98	13.1551
	33	96.3298	7.4508
	34	82.1504	49.3912
	35	75.0879	48.0874
	Mean	95.3208	73.5838
	SEM	19.9006	25.8245
	Statistics		p=0.0002
	Figure 2G													Mean				SEM				Statistics
		H37Rv			ΔRv2780			ΔRv2780+Rv2780			ΔRv2780+Rv2780DM			H37Rv	ΔRv2780	ΔRv2780+Rv2780	ΔRv2780+Rv2780DM	H37Rv	ΔRv2780	ΔRv2780+Rv2780	ΔRv2780+Rv2780DM	(H37Rv vs ΔRv2780)	(ΔRv2780 vs ΔRv2780+Rv2780)	(H37Rv vs ΔRv2780+Rv2780)	(H37Rv vs ΔRv2780+Rv2780DM)
	0h	11.4788	12.2048	11.0673	11.801	12.2552	11.2075	11.8282	11.1256	11.4284	11.0324	11.4594	11.8787	11.5836	11.7546	11.4607	11.4568	0.470219	0.428994	0.287758	0.345489
	3h	5.54726	5.61713	5.88499	9.04875	9.02934	9.40977	5.55502	5.59384	5.87722	8.61009	9.04098	8.78478	5.68313	9.16262	5.67536	8.81195	0.145559	0.17494	0.143613	0.176958	p<0.0001	p<0.0001	p=0.9598	p<0.0001
	6h	5.37645	5.35705	4.91062	8.23743	8.46258	8.40047	5.32599	5.01544	5.33764	8.36941	8.18308	8.44317	5.21471	8.36683	5.22635	8.33189	0.215166	0.0949465	0.149217	0.109446	p<0.0001	p<0.0001	p=0.9529	p=0.0001
	9h	4.51855	4.58454	4.83687	8.03169	8.26072	8.29954	4.57678	4.73206	4.77864	7.84924	7.66679	7.80654	4.64665	8.19732	4.69583	7.77419	0.137173	0.118184	0.0862995	0.0779186	p<0.0001	p<0.0001	p=0.6900	p<0.0001
	12h	3.83922	3.87804	3.8431	7.00298	6.97969	7.29412	3.97897	3.68006	3.82757	6.86323	7.03403	6.9331	3.85345	7.09226	3.82886	6.94346	0.0174565	0.143052	0.122032	0.0701136	p<0.0001	p<0.0001	p=0.7919	p<0.0001
	24h	2.30974	2.22822	2.55042	5.10084	5.5162	5.46186	2.23987	2.66688	2.43396	5.46574	5.56667	5.42304	2.36279	5.35963	2.4469	5.48515	0.136782	0.184336	0.174566	0.0602219	p=0.0001	p=0.0001	p=0.6202	p<0.0001
	48h	1.46737	1.45184	1.12576	4.01778	4.02555	4.70488	1.42466	1.18787	1.31985	4.08378	4.51079	4.30893	1.34832	4.24941	1.31079	4.30116	0.157504	0.322088	0.0968839	0.174413	p=0.0003	p=0.0002	p=0.7884	p=0.0001
	Figure 2H													Mean				SEM				Statistics
		H37Rv			ΔRv2780			ΔRv2780+Rv2780			ΔRv2780+Rv2780DM			H37Rv	ΔRv2780	ΔRv2780+Rv2780	ΔRv2780+Rv2780DM	H37Rv	ΔRv2780	ΔRv2780+Rv2780	ΔRv2780+Rv2780DM	(H37Rv vs ΔRv2780)	(ΔRv2780 vs ΔRv2780+Rv2780)	(H37Rv vs ΔRv2780+Rv2780)	(H37Rv vs ΔRv2780+Rv2780DM)
	0h	69.7619	66.3769	66.3753	64.6921	66.2294	69.7425	65.4763	62.4911	68.9623	67.786	66.6409	68.9739	67.5047	66.888	65.6432	67.8003	1.59608	2.11375	2.64448	0.952513
	3h	34.254	35.0421	35.0071	54.079	55.2358	55.228	35.0421	35.4652	34.9955	55.2086	54.4633	54.1372	34.7677	54.8476	35.1676	54.603	0.363525	0.543506	0.211305	0.448425	p<0.0001	p<0.0001	p=0.2499	p<0.0001	1.68069e-06	1.15292e-06	0.249883	1.07303e-06
	6h	27.5112	25.5508	26.661	49.5682	49.4517	48.0193	27.4413	23.637	23.5904	48.2134	49.3974	47.8718	26.5743	49.0131	24.8896	48.4942	0.802662	0.704306	1.80443	0.653706	p<0.0001	p=0.0001	p=0.2941	p<0.0001	7.6361e-06	6.10357e-05	0.29412	7.40594e-06
	9h	21.2186	22.4297	20.3878	45.5271	45.1428	44.4014	20.4888	21.04	19.1146	44.7197	44.5489	43.3494	21.3454	45.0238	20.2144	44.206	0.838407	0.467235	0.809634	0.609716	p<0.0001	p<0.0001	p=0.2419	p<0.0001	4.02761e-06	3.00897e-06	0.241907	6.2998e-06
	12h	16.6534	17.457	17.4376	39.0857	40.6709	40.7524	16.405	16.8631	16.2614	40.2322	39.6421	39.9372	17.1827	40.1696	16.5098	39.9372	0.374311	0.767169	0.25658	0.240887	p<0.0001	p<0.0001	p=0.1040	p<0.0001	2.83933e-06	2.04181e-06	0.104021	2.19377e-07
	24h	13.5207	13.4974	13.051	32.6896	33.8426	33.8193	11.9641	12.3717	12.4066	34.1997	35.4341	35.011	13.3564	33.4505	12.2475	34.8816	0.216143	0.538091	0.200887	0.512201	p<0.0001	p<0.0001	p=0.0060	p<0.0001	1.03744e-06	8.05742e-07	0.00602705	6.6595e-07
	48h	7.6862	8.83524	8.03557	23.4507	23.439	23.3342	7.63961	7.61244	7.30189	25.0228	24.689	23.8893	8.18567	23.408	7.51798	24.5337	0.480954	0.0523722	0.153203	0.475604	p<0.0001	p<0.0001	p=0.1347	p<0.0001	1.52533e-06	1.61629e-08	0.134725	4.37086e-06
	Figure 2I																										Mean					SEM					Statistics
		Uninfected					H37Rv					ΔRv2780					ΔRv2780+Rv2780					ΔRv2780+Rv2780DM					Uninfected	H37Rv	ΔRv2780	ΔRv2780+Rv2780	ΔRv2780+Rv2780DM	Uninfected	H37Rv	ΔRv2780	ΔRv2780+Rv2780	ΔRv2780+Rv2780DM	(Uninfected vs H37Rv)	(H37Rv vs ΔRv2780)	(ΔRv2780 vs ΔRv2780+Rv2780)	(H37Rv vs ΔRv2780+Rv2780)	(H37Rv vs ΔRv2780+Rv2780DM)
	7d	4.22994	4.29991	4.31531			2.05969	2.12865	2.24226	1.93462	2.41462	3.0023	3.14459	3.28704	3.43551	2.9575	2.16065	2.25337	2.1829	2.28809	2.12511	3.33985	3.3228	3.44855	3.5202	3.00177	4.28172	2.15597	3.16539	2.20202	3.32663	0.0371491	0.163316	0.177772	0.060064	0.177796	p<0.0001	p<0.0001	p=0.0002	p=0.6189	p<0.0001
	28d	4.83852	4.72288	4.48527			2.56461	2.3473	2.50932	2.28927	2.84055	3.3403	3.22342	3.16765	3.59177	3.46474	2.58014	2.68812	2.51774	2.47642	2.91056	3.37179	3.28144	3.54312	3.66788	3.43448	4.68222	2.51021	3.35758	2.6346	3.45974	0.147048	0.193618	0.15537	0.155344	0.134489	p<0.0001	p=0.0002	p=0.0002	p=0.3469	p=0.0001
	Figure 2J																										Mean					SEM					Statistics
		Uninfected					H37Rv					ΔRv2780					ΔRv2780+Rv2780					ΔRv2780+Rv2780DM					Uninfected	H37Rv	ΔRv2780	ΔRv2780+Rv2780	ΔRv2780+Rv2780DM	Uninfected	H37Rv	ΔRv2780	ΔRv2780+Rv2780	ΔRv2780+Rv2780DM	(Uninfected vs H37Rv)	(H37Rv vs ΔRv2780)	(ΔRv2780 vs ΔRv2780+Rv2780)	(H37Rv vs ΔRv2780+Rv2780)	(H37Rv vs ΔRv2780+Rv2780DM)
	7d	13.1518	14.3956	14.1492			5.8509	6.1659	6.4744	7.43018	5.88333	11.2965	12.882	10.8674	13.8769	14.2203	8.2638	7.14094	5.69634	8.39502	7.50833	10.8821	15.7783	12.9736	11.0829	12.9294	13.8989	6.36094	12.6286	7.40089	12.7292	0.537747	0.580075	1.34403	0.971342	1.76176	p=0.0001	p=0.0002	p=0.0003	p=0.1116	p=0.0011
	28d	16.967	20.0987	18.7524			8.90369	6.78936	8.11796	9.4029	8.3303	18.2769	16.1288	13.3461	14.4529	11.3811	9.68511	8.43264	9.83206	10.4031	8.90033	19.3712	13.3709	15.7388	16.5461	18.3749	18.606	8.30884	14.7172	9.45065	16.6804	1.2827	0.882785	2.35556	0.699543	2.09615	p =0.0021	p=0.0036	p=0.0090	p=0.0790	p=0.0005

## Sheet: Figure 3
	Figure 3A							Mean		SEM		Statistics
		Mock			L-alanine(1mM)			Mock	L-alanine(1mM)	Mock	L-alanine(1mM)	(Mock vs L-ala)
	0h	1.51693	0.454124	1.02894	1.4926	1.7027	1.73848	1	1.64459	0.434373	0.108465
	3h	0.644685	0.546323	1.76275	1.06031	0.776196	0.929478	0.984585	0.921996	0.551707	0.116112	p=0.9460	0.882853
	6h	0.857273	1.45178	0.89606	0.781595	1.58501	1.51584	1.06837	1.29415	0.271575	0.363529	p=0.5029	0.520449
	9h	1.08761	0.429628	0.651194	0.772617	1.35284	2.84381	0.72281	1.65642	0.273351	0.872385	p=0.3602	0.222173
	12h	1.17378	0.81856	0.753228	0.881374	3.47696	0.97251	0.915189	1.77695	0.184785	1.20267	p=0.3958	0.373219
	24h	2.73428	9.45554	3.10301	31.5802	29.8121	22.4479	5.09761	27.9467	3.0852	3.95473	p=0.0030	0.00298708
	Figure 3B													Mean				SEM				Statistics
		Mock			D-ala			L-ala			Gly			Mock	D-ala	L-ala	Gly	Mock	D-ala	L-ala	Gly	(Mock vs D-ala)	(Mock vs L-ala)	(Mock vs Gly)
	0h	29.2146	31.6681	33.6653	15.0922	40.2272	28.6154	25.7054	33.9505	28.7581	23.1377	36.4612	32.2102	31.516	27.9783	29.4713	30.603	1.82016	10.2712	3.40365	5.55675	p=0.6565
	24h	32.3814	33.865	34.1788	32.7523	36.775	34.1788	46.9888	42.481	46.4182	32.8664	33.8935	37.0603	33.475	34.5687	45.296	34.6067	0.783888	1.66525	2.00406	1.78489	p=0.4480	p=0.0015	p=0.4578	0.448018	0.00148003	0.457764
	48h	53.5507	59.8843	56.9743	56.3751	59.8843	56.2039	102.026	105.618	103.706	53.5221	59.4278	58.9999	56.8031	57.4878	103.783	57.3166	2.58854	1.69604	1.4674	2.68879	p=0.7700	p<0.0001	p=0.8552	0.769989	2.38177e-05	0.855202
	Figure 3C													Mean				SEM				Statistics
		H37Rv			ΔRv2780			ΔRv2780+Rv2780			ΔRv2780+Rv2780DM			H37Rv	ΔRv2780	ΔRv2780+Rv2780	ΔRv2780+Rv2780DM	H37Rv	ΔRv2780	ΔRv2780+Rv2780	ΔRv2780+Rv2780DM	(H37Rv vs ΔRv2780)	(H37Rv vs ΔRv2780+Rv2780)	(H37Rv vs ΔRv2780+Rv2780DM)
	0h	34.9206	34.4926	33.6653	34.0647	33.2088	33.5511	34.3785	34.2073	34.4641	31.3258	33.3229	33.7223	34.3595	33.6082	34.35	32.7903	0.521058	0.351741	0.106749	1.04835	p=0.1663	p=0.9810	p=0.1533	0.166282	0.981038	0.130909
	24h	32.6667	30.8122	33.6367	38.4298	36.0903	40.056	45.819	33.0091	32.6952	36.4327	35.9477	39.3142	32.3719	38.192	37.1744	37.2315	1.17178	1.62768	6.11399	1.48594	p=0.0148	p=0.3366	p=0.0221	0.014805	0.336582	0.0221265
	48h	54.5207	52.1242	56.3466	96.1459	93.8921	97.3442	55.9186	54.9772	53.6362	95.0618	98.4854	98.7422	54.3305	95.7941	54.844	97.4298	1.72904	1.43112	0.93653	1.6777	p<0.0001	p=0.7306	p<0.0001	1.27543e-05	0.730599	1.44942e-05
	Figure 3D													Mean				SEM				Statistics
		H37Rv			ΔRv2780			ΔRv2780+Rv2780			ΔRv2780+Rv2780DM			H37Rv	ΔRv2780	ΔRv2780+Rv2780	ΔRv2780+Rv2780DM	H37Rv	ΔRv2780	ΔRv2780+Rv2780	ΔRv2780+Rv2780DM	(H37Rv vs ΔRv2780)	(H37Rv vs ΔRv2780+Rv2780)	(H37Rv vs ΔRv2780+Rv2780DM)
	7d	21.9871	23.7271	23.4974	28.6149	26.188	26.6636	24.4685	24.0546	23.8044	28.2236	29.0811	26.7748	23.0705	27.1555	24.1092	28.0265	0.771796	1.05003	0.273868	0.9518	p=0.0138	p=0.1890	p=0.0052	0.0137897	0.189007	0.00524563
	28d	56.1585	52.3328	51.5436	95.3905	99.5299	100.026	52.4193	53.1812	48.439	96.2729	101.197	92.9227	53.345	98.3154	51.3465	96.7976	2.01536	2.07813	2.07932	3.39833	p<0.0001	p=0.3844	p=0.0004	2.55986e-05	0.384372	0.000365007
	Figure 3E													Mean				SEM				Statistics
		H37Rv			ΔRv2780			ΔRv2780+Rv2780			ΔRv2780+Rv2780DM			H37Rv	ΔRv2780	ΔRv2780+Rv2780	ΔRv2780+Rv2780DM	H37Rv	ΔRv2780	ΔRv2780+Rv2780	ΔRv2780+Rv2780DM	(H37Rv vs ΔRv2780)	(H37Rv vs ΔRv2780+Rv2780)	(H37Rv vs ΔRv2780+Rv2780DM)
	7d	40.1024	40.5269	38.6998	51.7892	47.536	48.37	37.8241	38.9613	38.0857	49.9697	46.6149	47.8696	39.7763	49.2317	38.2904	48.1514	0.780735	1.84019	0.486308	1.38401	p=0.0094	p=0.0973	p=0.0042	0.00943599	0.0972643	0.00419227
	28d	130.754	128.336	126.759	242.691	235.406	240.61	125.379	122.98	128.287	241.232	241.634	234.352	128.616	239.569	125.548	239.073	1.64317	3.06418	2.16992	3.34209	p<0.0001	p=0.1913	p<0.0001	1.99926e-05	0.191321	3.8117e-05
	Figure 3F													Mean				SEM				Statistics
		H37Rv			ΔRv2780			ΔRv2780+Rv2780			ΔRv2780+Rv2780DM			H37Rv	ΔRv2780	ΔRv2780+Rv2780	ΔRv2780+Rv2780DM	H37Rv	ΔRv2780	ΔRv2780+Rv2780	ΔRv2780+Rv2780DM	(H37Rv vs ΔRv2780)	(H37Rv vs ΔRv2780+Rv2780)	(H37Rv vs ΔRv2780+Rv2780DM)
	3h	2.1	2.04	1.62	2.48	2.4	1.8	2.013	1.991	1.958	2.079	2.035	2.024	1.92	2.22667	1.98733	2.046	0.213542	0.303462	0.0226029	0.0237627	p=0.3074	p=0.6804	p=0.4535	0.307396	0.680371	0.453537
	24h	1.31	1.24	1.31	0.856	0.832	0.656	1.6	1.2	1.025	0.895	0.815	0.675	1.28667	0.781333	1.275	0.795	0.0329983	0.089164	0.240659	0.0909212	p=0.0017	p=0.9491	p=0.0020	0.00167668	0.949107	0.00198381
								0.328358			0.0646769
								0.052971			0.0576617
	Figure 3G
		H37Rv	ΔRv2780	ΔRv2780+Rv2780	ΔRv2780+Rv2780DM
	1	0.921251	0.509739	1.17382	0.635762
	2	0.948347	0.511963	0.890094	0.591452
	3	1.1304	0.538217	0.773103	0.492515
	Mean	1	0.519973	0.945673	0.573243
	SEM	0.0928693	0.0129324	0.168247	0.059881
	Statistics		p=0.0019	p=0.7097	p=0.0055
			0.00193147	0.709741	0.00546401
			(H37Rv vs ΔRv2780)	(H37Rv vs ΔRv2780+Rv2780)	(H37Rv vs ΔRv2780+Rv2780DM)
	Figure 3H													Mean				SEM				Statistics
		H37Rv			ΔRv2780			ΔRv2780+Rv2780			ΔRv2780+Rv2780DM			H37Rv	ΔRv2780	ΔRv2780+Rv2780	ΔRv2780+Rv2780DM	H37Rv	ΔRv2780	ΔRv2780+Rv2780	ΔRv2780+Rv2780DM	(H37Rv vs ΔRv2780)	(H37Rv vs ΔRv2780+Rv2780)	(H37Rv vs ΔRv2780+Rv2780DM)
	WT	2.1	1.8	2.19	2.34	2.16	2.13	2.13	2.16	1.62	2.01	1.86	1.98	2.03	2.21	1.97	1.95	0.166733	0.0927362	0.24779	0.0648074	p=0.2530	p=0.7904	p=0.5614	0.253015	0.790428	0.561438
	Defb4-/-	2.34	2.1	2.01	2.04	2.34	2.1	2.28	2.57	2.38	2.34	2.28	2.22	2.15	2.16	2.41	2.28	0.139284	0.129615	0.120277	0.0489898	p=0.9443	p=0.1164	p=0.2810	0.944317	0.116378	0.281031
	WT	0.925	0.96	0.965	0.6	0.665	0.725	0.995	0.915	0.98	0.76	0.535	0.575	0.95	0.663333	0.963333	0.623333	0.0177951	0.0510446	0.0347211	0.0980079	p=0.0017	p=0.6541	p=0.0097	0.00169125	0.654148	0.00974979
	Defb4-/-	1.26	1.16	1.21	1.27	1.265	1.245	1.2	1.25	1.275	1.26	1.225	1.29	1.21	1.26	1.24167	1.25833	0.0408248	0.0108012	0.0311805	0.0265623	p=0.1694	p=0.4325	p=0.2332	0.169357	0.43253	0.233159
		0.001174
	Figure 3I													Mean				SEM				Statistics
		H37Rv			ΔRv2780			ΔRv2780+Rv2780			ΔRv2780+Rv2780DM			H37Rv	ΔRv2780	ΔRv2780+Rv2780	ΔRv2780+Rv2780DM	H37Rv	ΔRv2780	ΔRv2780+Rv2780	ΔRv2780+Rv2780DM	(H37Rv vs ΔRv2780)	(H37Rv vs ΔRv2780+Rv2780)	(H37Rv vs ΔRv2780+Rv2780DM)
	WT	0.936421	0.971493	1.09209	0.65843	0.654268	0.598631	0.978942	0.977764	1.20031	0.803536	0.61715	0.611264	1	0.63711	1.05234	0.677317	0.0666703	0.0272615	0.104633	0.0892829	p=0.0021	p=0.5829	p=0.0149	0.00205128	0.582903	0.0149093
	Defb4-/-	1.14431	1.22449	1.22645	1.15339	1.28014	1.29696	1.0543	1.11615	1.1185	1.17155	1.17442	1.17266	1.19841	1.2435	1.09631	1.17288	0.0382681	0.0640855	0.0297232	0.00118108	p=0.4411	p=0.0407	p=0.3989	0.441141	0.040743	0.39893
		0.0217675
Figure 3J																														Mean		SEM		Statistics
		H37Rv														ΔRv2780														H37Rv	ΔRv2780	H37Rv	ΔRv2780	(H37Rv vs ΔRv2780)
7d	WT	4.38021	4.77815	4.57978	4.50515											2.69897	3.07918	3	3.20412											4.56082	2.99557	0.144318	0.186061	p<0.0001	3.89705e-05
	Defb4-/-	5.1038	5.27875	4.94448	4.95424											4.97772	5.07188	5.04139	5.09691											5.07032	5.04698	0.1359	0.0445554	p=0.7927	0.792745
30d	WT	6.8451	6.77815	6.716	6.64345	6.39794	6.30103		6.65321	6.77815	6.90309		6.89763	6.87506	6.86923	5.07918	5.17609	6.32222	6.30103	5.90309	5.47712		6	6.30103	6.14613		4.77815	6	6.32222	6.7215	5.81719	0.187831	0.525329	p=0.0001	0.000103562
	Defb4-/-	7.27875	7.25527	7.20951	7.20412	7.01284	6.98677		6.64345	6.62325	6.68124		7.34242	7.25527	7.23045	7.41497	7.25527	7.23045	7.10721	7.05691	6.91381		6.57978	6.68124	6.54407		7.25527	7.23045	7.22531	7.06028	7.04123	0.256802	0.280971	p=0.8697	0.86969
	Figure 6L							Mean		SEM		Statistics
		H37Rv			ΔRv2780			H37Rv	ΔRv2780	H37Rv	ΔRv2780	(H37Rv vs ΔRv2780)
	WT	63.7	61.5	60.7	7.14	10.3	10.28	61.9667	9.24	1.26842	1.48495	p<0.0001	3.59059e-06
	Defb4-/-	90.3	92.8	93.1	91.9	90.1	91.2	92.0667	91.0667	1.25521	0.74087	p=0.3869	0.398591

## Sheet: Figure 4
	Figure 4J							Mean		SEM		Statistics
		Mock			L-ala			Mock	L-ala	Mock	L-ala	(Mock vs L-ala)
	WT	3.49995	4.53259	5.52638	26.477	24.6355	36.5973	4.51964	29.2366	0.827336	5.25883	p=0.0028	0.00278333
	Prss1+/-	21.1365	30.7532	27.0333	22.1055	25.3223	30.4281	26.3077	25.952	3.95939	3.42675	p=0.9281	0.928082
		0.00159418
	Figure 4K
		Prssfl/fl	Lyz2crePrss1fl/fl
	1	6.07918	5.17609
	2	6.11394	5.0086
	3	6.34242	4.69897
	4	6.38021	4.69897
	5
	6	6.16137	5.30103
	7	6.14613	4.90309
	8	6.07918	4.79239
	9	6.0607	4.716
	10	5.92942	4.69897
	11	5.77815	4.61278
	12
	13	6.12057	5.14613
	14	6.11727	4.95424
	15	6.10037	4.94448
	16	6.02531	4.57978
	17	6.01284	4.47712
	18	5.74819	4.14613
	Mean	6.0747	4.80342
	SEM	0.159276	0.281067
	Statistics		p<0.0001
			9.37644e-14
	Figure 4l
		Prssfl/fl	Lyz2crePrss1fl/fl
	1	76.21	1.38
	2	71.67	0.86
	3	78.01	4.47
	4	54.69	0.84
	Mean	70.145	1.8875
	SEM	9.21717	1.50664
	Statistics		p<0.0001
			1.48954e-05
	Figure 4N							Mean		SEM		Statistics
		Mock			L-ala			Mock	L-ala	Mock	L-ala	(Mock vs L-ala)
	WT	2.76667	2.93333	3.03333	2.73333	2.96667	2.8	2.91111	2.83333	0.109994	0.0981309	p=0.4970	0.497013
	Prss1+/-	2.75	2.8	2.86667	2.83333	2.73667	3.00333	2.80556	2.85778	0.0477908	0.11023	p=0.5720	0.571995
	WT	1.6	1.4	1.66	0.84	0.98	0.9	1.55333	0.906667	0.111156	0.0573488	p=0.0019	0.00186116
	Prss1+/-	0.24	0.16	0.32	0.194	0.196	0.2	0.24	0.196667	0.0653197	0.00249444	p=0.4016	0.401574
	Figure 4O							Mean		SEM		Statistics
		Mock			L-ala			Mock	L-ala	Mock	L-ala	(Mock vs L-ala)
	WT	1.08242	0.893301	1.02428	0.575199	0.618285	0.601611	1	0.598365	0.0790925	0.0177389	p=0.0022	0.00218351
	Prss1+/-	0.163347	0.106953	0.208932	0.128155	0.13405	0.12464	0.159744	0.128948	0.0417106	0.00388236	p=0.3572	0.357216
		0.000185313

## Sheet: Figure5
		Figure 5A												Mean				SEM				Statistics
		Mock			RIF			L-ala			RIF+L-ala			Mock	RIF	L-ala	RIF+L-ala	Mock	RIF	L-ala	RIF+L-ala	(Mock vs RIF)	(Mock vs L-ala)	(Mock vs RIF+L-ala)
	3h	3.1	3	2.95	3.8	3.5	2.5	4	3.5	3.1	4	3.9	3.2	3.01667	3.26667	3.53333	3.7	0.062361	0.555778	0.368179	0.355903	p=0.5616	p=0.1220	p=0.0555	0.561604	0.122015	0.0555427
	24h	2	2.4	1.9	1.7	1.66667	1.33333	1.66667	1.33333	1.1	1.03333	0.666667	0.333333	2.1	1.56667	1.36667	0.677778	0.216025	0.165552	0.232538	0.285882	p=0.0503	p=0.0309	p=0.0049	0.0502651	0.0308622	0.00494985
		Figure 5B
		Mock	RIF	L-ala	L-ala+RIF
		1.11399	0.643718	0.599541	0.371715
		0.959266	0.68519	0.548152	0.245966
		0.926748	0.767413	0.510577	0.149885
	Mean	1	0.698774	0.552757	0.255855
	SEM	0.0816862	0.0514036	0.0364651	0.0908314
	Statistics		p=0.0116	p=0.0021	p=0.0039
			0.011566	0.00211128	0.00387861
			(Mock vs RIF)	(Mock vs L-ala)	(Mock vs RIF+L-ala)
		Figure 5C									Mean			SEM			Statistics
		Mock			RIF			L-ala			Mock	RIF	L-ala	Mock	RIF	L-ala	(Mock vs RIF)	(Mock vs L-ala)
	3h	3.156	3.12	2.4	3.21	2.58	2.37	3.744	2.592	2.43	2.892	2.72	2.922	0.348207	0.356931	0.584992	p=0.6512	p=0.9533	0.651215	0.953298
	24h	1.74	1.56	1.26	1.764	1.37	1.14	1.092	1.02	0.876	1.52	1.42467	0.996	0.19799	0.257663	0.0897998	p=0.6995	p=0.0271	0.6995	0.0270612
		Figure 5D
		Mock	RIF	L-ala
		1.04927	1.04584	0.555087
		0.951577	1.01059	0.748926
		0.999156	0.915441	0.686075
	Mean	1	0.990625	0.663363
	SEM	0.0398862	0.055077	0.0807477
	Statistics		p=0.8549	p=0.0061
			0.854922	0.00614458
			(Mock vs RIF)	(Mock vs L-ala)
		Figure 5F
		Mock	L-ala	D-ala
		5.67943	4.77815	5.75891
		5.52114	4.22531	5.03342
		5.53148	4.20412	5.24055
		5.25527	4	5.617
		5.61066	4.20412	6.09342
		6.10721	4.30103	5.37658
	Mean	5.61753	4.28545	5.51998
	SEM	0.255471	0.238511	0.348979
	Statistics		p<0.0001	p=0.6259
			6.9489e-06	0.625918
			(Mock vs L-ala)	(Mock vs D-ala)
		Figure 5G
		Mock	L-ala	D-ala
		88.5	56.5	88.6
		79.8	45.3	78.9
		83.2	48.5	78.8
	Mean	83.8333	50.1	82.1
	SEM	3.57988	4.71027	4.59638
	Statistics		p=0.0013	p=0.6956
			0.00128463	0.695558
			(Mock vs L-ala)	(Mock vs D-ala)

## Sheet: Figure6
		Figure 6F												Mean				SEM				Statistics
		Mock-H37Rv			GWP-042-H37Rv			Mock-ΔRv2780			GWP-042-ΔRv2780			Mock-H37Rv	GWP-042-H37Rv	Mock-ΔRv2780	GWP-042-ΔRv2780	Mock-H37Rv	GWP-042-H37Rv	Mock-ΔRv2780	GWP-042-ΔRv2780	(Mock-H37Rv vs GWP-042-H37Rv)	(Mock-H37Rv vs Mock-ΔRv2780)	(Mock-ΔRv2780 vs GWP-042-ΔRv2780)
	0h	31.6396	30.6411	24.6783	26.1333	29.814	35.377	31.6396	30.6411	24.6783	26.1333	29.814	35.377	28.9863	30.4415	28.9863	30.4415	3.0734	3.79972	3.0734	3.79972	p=0.6953	p=1.0000	p=0.6953	0.695333	1	0.695333
	24h	35.0632	32.0961	33.2373	44.792	41.6451	44.17	37.6595	46.5323	46.5323	44.5637	48.1014	45.4767	33.4655	43.5357	43.5747	46.0473	1.22202	1.36075	4.18268	1.49957	p=0.0015	p=0.0305	p=0.4753	0.001467	0.0304762	0.475308
	48h	58.5434	62.0241	60.6261	88.4143	90.2402	86.6569	106.93	101.852	95.9748	93.2644	99.2557	106.816	60.3979	88.4371	101.586	99.7788	1.43011	1.46299	4.47654	5.54484	p<0.0001	p=0.0002	p=0.7380	4.17699e-05	0.000243546	0.738034
		Figure 6G												Mean				SEM				Statistics
		Mock-H37Rv			GWP-042-H37Rv			Mock-ΔRv2780			GWP-042-ΔRv2780			Mock-H37Rv	GWP-042-H37Rv	Mock-ΔRv2780	GWP-042-ΔRv2780	Mock-H37Rv	GWP-042-H37Rv	Mock-ΔRv2780	GWP-042-ΔRv2780	(Mock-H37Rv vs GWP-042-H37Rv)	(Mock-H37Rv vs Mock-ΔRv2780)	(Mock-ΔRv2780 vs GWP-042-ΔRv2780)
	3h	1.96	1.92	2.06	2.57	2.55	2.6	2.14	1.83	1.81	1.91	1.88	1.88	1.98	2.57333	1.92667	1.89	0.0588784	0.020548	0.15107	0.0141421	p=0.0002	p=0.6660	p=0.7497	0.000176491	0.665994	0.749736
	6h	2.3	2.28	2.31	2.06	2.11	2.1	1.93	1.97	1.88	1.97	1.86	1.82	2.29667	2.09	1.92667	1.88333	0.0124722	0.0216025	0.0368179	0.063421	p=0.0003	p=0.0002	p=0.4504	0.000303459	0.000176224	0.450351
	12h	3.22	3.32	3.2	3.1	3.14	3.04	2.34	2.42	2.4	2.38	2.46	2.44	3.24667	3.09333	2.38667	2.42667	0.0524934	0.0410961	0.0339935	0.0339935	p=0.0313	p<0.0001	p=0.3046	0.031296	4.12174e-05	0.304559
	24h	1.41	1.4	1.39	1.18	1.1	1.13	0.73	0.71	0.72	0.79	0.78	0.75	1.4	1.13667	0.72	0.773333	0.00816497	0.0329983	0.00816497	0.0169967	p=0.0004	p<0.0001	p=0.0161	0.000394369	1.24599e-07	0.0161301
		Figure 6H												Mean				SEM				Statistics
		Mock-H37Rv			GWP-042-H37Rv			Mock-ΔRv2780			GWP-042-ΔRv2780			Mock-H37Rv	GWP-042-H37Rv	Mock-ΔRv2780	GWP-042-ΔRv2780	Mock-H37Rv	GWP-042-H37Rv	Mock-ΔRv2780	GWP-042-ΔRv2780	(Mock-H37Rv vs GWP-042-H37Rv)	(Mock-H37Rv vs Mock-ΔRv2780)	(Mock-ΔRv2780 vs GWP-042-ΔRv2780)
	6h	1.01093	1.02302	0.966043	0.690535	0.712843	0.695821	0.776954	0.927399	0.89481	0.888555	0.852328	0.833998	1	0.699733	0.866388	0.858294	0.024513	0.00951804	0.0646235	0.0226688	p=0.0001	p=0.0522	p=0.8754	8.60201e-05	0.0522335	0.875367
	12h	1.41531	1.48966	1.33824	1.03915	1.06082	1.00728	0.942006	1.13924	1.14231	1.07348	1.12727	1.11811	1.4144	1.03575	1.07452	1.10629	0.0618215	0.0219872	0.0937095	0.023496	p=0.0012	p=0.0128	p=0.6661	0.00122708	0.0128315	0.666097
	24h	0.619747	0.628172	0.581298	0.395549	0.371624	0.374418	0.293874	0.33424	0.342693	0.356324	0.357428	0.343681	0.609739	0.38053	0.323602	0.352478	0.0204028	0.0106809	0.0213025	0.00623649	p=0.0001	p=0.0002	p=0.1396	0.000147852	0.00016356	0.139641
		Figure 6I
		Mock	RIF	GWP-042
	1	5.41497	4.8921	4.44716
	2	5.62737	4.74819	3.60206
	3	5.53148	4.91908	4.04139
	4	5.90309	5.38021	3
	5	6.88649	5.95424	5.32222
	6	6.8451	5.83251	5.30103
	7	6.60206	5.47712	4.77815
	8	6.47712	5.38021	4.95424
	9	6.37107	5.30103	4.30103
	10	6.36173	5.07918	4
	11	6.77815	6.30103	5.39794
	12	6.75587	5.81954	5.30103
	13	6.44716	5.04139	4.90309
	Mean	6.30782	5.39429	4.56533
	SEM	0.497204	0.45097	0.718724
	Statistics		p=0.0001	p<0.0001
			8.77607e-05	7.29454e-07
		Figure 6J
		Mock	RIF	GWP-042
	1	80.1	48.1	10.1
	2	78.7	39.8	7.35
	3	64.1	41.3	7.25
	Mean	74.3	43.0667	8.23333
	SEM	7.2351	3.6114	1.32056
	Statistics		p=0.0127	p=0.0048
			0.0127259	0.00478139

## Sheet: Figure S1
		Figure S1A
		Figure S1B
		Supplementary Data S1
	Figure S1C
		Vector	Rv2780
	1	0.960373	0.421226
	2	1.08875	0.454284
	3	0.956388	0.380948
	Mean	1.00184	0.418819
	SEM	0.0614759	0.0299876
	Statistics		p=0.0003
	Figure S1D
		Vector	Rv2780
	1	1.0456	0.610192
	2	1.01842	0.611461
	3	0.939089	0.4946
	Mean	1.00104	0.572084
	SEM	0.0451873	0.0547921
	Statistics		p=0.0010
	Figure S1E
		Vector	Rv2780
	1	1.08272	0.611603
	2	1.00952	0.583849
	3	0.914888	0.521113
	Mean	1.00238	0.572188
	SEM	0.068705	0.0378514
	Statistics		p=0.0015
		Figure S1F
		Figure S1G
		Figure S1H
	Figure S1M
		H37Rv	ΔRv2780
	1	1.08147	0.17378
	2	0.976708	0.153502
	3	0.946714	0.164748
	Mean	1.00163	0.16401
	SEM	0.0577695	0.00829479
	Statistics		p<0.0001
	Figure S1N
		H37Rv	ΔRv2780
	1	0.997231	1.27486
	2	0.903753	1.22292
	3	1.10957	1.05946
	Mean	1.00352	1.18575
	SEM	0.0841415	0.0917785
	Statistics		p=0.1073
	Figure S1O
		H37Rv	ΔRv2780
	1	1.45248	2.21537
	2	1.4272	2.40313
	3	1.53482	2.50087
	Mean	1.4715	2.37312
	SEM	0.0459493	0.11847
	Statistics		p=0.0006

## Sheet: Figure S2 
	Figure S2A							Mean		SEM		Statistics
		H37Rv			ΔRv2780			H37Rv	ΔRv2780	H37Rv	ΔRv2780	(H37Rv vs ΔRv2780)
	0h	1.60018	1.32247	0.077351	1.78657	1.53708	1.69604	1	1.67323	0.662189	0.103122		0.228449
	3h	2.14439	2.21387	0.115415	2.08382	2.46269	2.39369	1.49122	2.3134	0.973258	0.164761		0.304123
	6h	2.49649	2.27663	2.03764	3.26761	3.53383	3.13233	2.27025	3.31126	0.187377	0.166795	p=0.0042	0.00421016
	9h	1.75026	1.62966	1.65355	2.49707	2.5959	2.263	1.67782	2.45199	0.05214	0.139595	p=0.0018	0.00182749
	12h	1.82627	1.98055	2.00264	3.69327	3.20406	3.11861	1.93649	3.33865	0.0784542	0.253175	p=0.0017	0.00170683
	24h	5.14522	6.05965	5.83298	16.4525	19.4168	14.9585	5.67928	16.9426	0.38881	1.85279	p=0.0011	0.00109227
	Figure S2B							Mean		SEM		Statistics
		H37Rv			ΔRv2780			H37Rv	ΔRv2780	H37Rv	ΔRv2780	(H37Rv vs ΔRv2780)
	0h	1.07302	0.949132	0.977846	1.02217	0.914243	0.975095	1	0.970501	0.0529483	0.044179		0.577846
	3h	1.24489	1.30768	1.32962	1.53228	1.41194	1.78594	1.29406	1.57672	0.0359087	0.155883		0.0668463
	6h	1.67405	1.58705	1.89782	2.08014	2.35166	2.46687	1.71964	2.29956	0.130905	0.162122	p=0.0170	0.0170195
	9h	1.51049	1.3689	2.2408	1.52486	1.61292	1.6896	1.70673	1.60913	0.382044	0.0673055		0.739959
	12h	1.70214	1.52134	1.6822	2.15598	2.13073	2.22429	1.63523	2.17033	0.0809369	0.0395226	p=0.0011	0.00109831
	24h	1.95841	4.82216	4.57471	9.11145	11.0019	11.1169	3.78509	10.4101	1.29561	0.919466	p=0.0041	0.00413575
	Figure S2C										Mean			SEM			Statistics
		H37Rv			ΔRv2780			ΔRv2780+Rv2780			H37Rv	ΔRv2780	ΔRv2780+Rv2780	H37Rv	ΔRv2780	ΔRv2780+Rv2780	(H37Rv vs ΔRv2780)	(ΔRv2780 vs ΔRv2780+Rv2780)
	0h	1.183	0.862	1.16	0.808	0.935	1.301	1.019	1.142	1.03	1.06833	1.01467	1.06367	0.146202	0.209001	0.0555718
	24h	6.156	6.054	5.975	18.4	16.412	17.34	5.363	6.727	5.844	6.06167	17.384	5.978	0.0740915	0.812194	0.564855	p<0.0001	p=0.0001
	Figure S2D										Mean			SEM			Statistics
		H37Rv			ΔRv2780			ΔRv2780+Rv2780			H37Rv	ΔRv2780	ΔRv2780+Rv2780	H37Rv	ΔRv2780	ΔRv2780+Rv2780	(H37Rv vs ΔRv2780)	(ΔRv2780 vs ΔRv2780+Rv2780)
	0h	1	0.91	0.96	0.97	0.94	0.968618	0.984866	1.02906	0.924022	0.956667	0.959539	0.979318	0.0368179	0.0138279	0.0430627
	24h	1.33	1.41	1.51	6.76	6.82	6.67	0.75	0.78	0.8	1.41667	6.75	0.776667	0.0736357	0.0616441	0.020548	p<0.0001	p<0.0001
	Figure S2E
	Camp	Defb4	Defb3
	2	1	4
	2	1	4
	2	1	4
	Figure S2F
		H37Rv	ΔRv2780
	1	2.4477	2.47147
	2	2.32409	2.34073
	3	2.6141	2.5832
	Mean	2.46197	2.46513
	SEM	0.118827	0.0990902
	Statistics		p=0.9783
	Figure S2H
		Uninfected	H37Rv	ΔRv2780
	1	6	38	35
	2	5	36	31
	3	8	29	43
	4	10	42	30
	Mean	7.25	36.25	34.75
	SEM	1.92029	4.71036	5.11737
	Statistics		p=0.0001	p=0.7216
	Figure S2I										Mean			SEM			Statistics
		H37Rv			ΔRv2780			ΔRv2780+Rv2780			H37Rv	ΔRv2780	ΔRv2780+Rv2780	H37Rv	ΔRv2780	ΔRv2780+Rv2780	(H37Rv vs ΔRv2780)	(ΔRv2780 vs ΔRv2780+Rv2780)	(H37Rv vs ΔRv2780+Rv2780)
	3h	74.6032	64.2296	60.0114	32.9034	39.0477	39.2648	67.4385	69.2384	83.7199	66.2814	37.072	73.4656	6.13122	2.94895	7.28803	p=0.0037	p=0.0028	p=0.3462
	6h	48.0622	31.9077	51.3692	47.2912	40.0158	27.124	82.7583	60.0392	72.6471	43.7797	38.1437	71.8149	8.50266	8.33896	9.29369	p=0.5400	p=0.0189	p=0.0346
	Figure S2J										Mean			SEM			Statistics
		H37Rv			ΔRv2780			ΔRv2780+Rv2780			H37Rv	ΔRv2780	ΔRv2780+Rv2780	H37Rv	ΔRv2780	ΔRv2780+Rv2780	(H37Rv vs ΔRv2780)	(ΔRv2780 vs ΔRv2780+Rv2780)	(H37Rv vs ΔRv2780+Rv2780)
	3h	909.754	1155.53	1299.13	308.544	279.816	333.22	1827.51	1635.67	1818.67	1121.47	307.193	1760.62	160.777	21.8232	88.4245	p=0.0021	p<0.0001	p=0.0079
	6h	1137.78	505.652	1016.93	173.124	213.289	343.857	1527.55	1235.6	976.178	886.785	243.424	1246.44	273.98	72.8857	225.226	p=0.0326	p=0.0039	p=0.2249
	Figure S2K										Mean			SEM			Statistics
		H37Rv			ΔRv2780			ΔRv2780+Rv2780			H37Rv	ΔRv2780	ΔRv2780+Rv2780	H37Rv	ΔRv2780	ΔRv2780+Rv2780	(H37Rv vs ΔRv2780)	(ΔRv2780 vs ΔRv2780+Rv2780)	(H37Rv vs ΔRv2780+Rv2780)
	3h	192.627	183.504	162.88	98.542	115.975	92.9039	204.648	224.567	221.782	179.67	102.474	216.999	12.4429	9.82038	8.80718	p=0.0023	p=0.0003	p=0.0257
	6h	240.407	221.68	286.687	129.159	88.5242	141.73	319.868	224.463	342.351	249.591	119.804	295.561	27.3222	22.7059	51.1047	p=0.0067	p=0.0113	p=0.3247
	Figure S2L										Mean			SEM			Statistics
		H37Rv			ΔRv2780			ΔRv2780+Rv2780			H37Rv	ΔRv2780	ΔRv2780+Rv2780	H37Rv	ΔRv2780	ΔRv2780+Rv2780	(H37Rv vs ΔRv2780)	(ΔRv2780 vs ΔRv2780+Rv2780)	(H37Rv vs ΔRv2780+Rv2780)
	3h	55.3815	52.905	57.4141	23.9231	40.3175	40.3734	86.4424	62.5382	75.4614	55.2335	34.8713	74.814	1.84379	7.74158	9.76955	p=0.0224	p=0.0106	p=0.0496
	6h	41.9035	44.7247	41.4126	32.2375	33.6531	34.0048	40.8142	50.6328	55.6766	42.6803	33.2985	49.0412	1.45944	0.763851	6.17104	p=0.0013	p=0.0232	p=0.2290
	Figure S2M
		H37Rv	ΔRv2780	ΔRv2780+Rv2780
	1	4.90287	3.16592	3.53847
	2	5.08809	4.01284	7.93167
	3	9.73125	4.33678	6.67665
	4	10.39	2.52297	7.86597
	5	4.07875	2.95698	8.14336
	6	8.50095	5.61437	4.17167
	7	8.30583
	Mean	7.28539	3.76831	6.38797
	SEM	2.35817	1.0298	1.86028
	Statistics		p=0.0100	p=0.0255	p=0.4953
			0.01001	0.025472	0.495323
			(H37Rv vs ΔRv2780)	(ΔRv2780 vs ΔRv2780+Rv2780)	(H37Rv vs ΔRv2780+Rv2780)
	Figure S2N
		H37Rv	ΔRv2780	ΔRv2780+Rv2780
	1	4.32665	1.1812	3.02461
	2	3.37936	2.82598	5.87362
	3	3.94835	3.22266	3.92516
	4	5.91652	0.726609	5.89401
	5	2.13428	1.18079	4.83076
	6	3.31096	1.87482	3.18932
	7	4.75931	1.77984	5.89605
	Mean	3.96792	1.82741	4.66193
	SEM	1.11436	0.844802	1.19104
	Statistics		p=0.0031	p=0.0006	p=0.3179
			0.00312351	0.000623139	0.317927
			(H37Rv vs ΔRv2780)	(ΔRv2780 vs ΔRv2780+Rv2780)	(H37Rv vs ΔRv2780+Rv2780)
	Figure S2O
		H37Rv	ΔRv2780	ΔRv2780+Rv2780
	1	1.5144	0.624923	1.08542
	2	1.24207	1.28276	1.72877
	3	1.64063	0.723342	3.45635
	4	0.919072	0.690279	4.20688
	5	1.54676	1.0572	2.55753
	6	0.772576	0.658497	0.28633
	7	0.846893		1.53182
	Mean	1.21177	0.8395	2.12187
	SEM	0.338134	0.244417	1.26852
	Statistics		p=0.0586	p=0.0484	p=0.1342
			0.0586221	0.0483678	0.134247
			(H37Rv vs ΔRv2780)	(ΔRv2780 vs ΔRv2780+Rv2780)	(H37Rv vs ΔRv2780+Rv2780)
	Figure S2P
		H37Rv	ΔRv2780	ΔRv2780+Rv2780
	1	28.7378	6.58816	5.1923
	2	8.71423	10.7173	3.33544
	3	17.568	5.79928	22.7749
	4	22.0908	5.9027	13.2129
	5	7.08799	11.5464	13.1216
	6	11.7809	9.41118	4.22185
	7	15.8771		26.3435
	8	30.577
	Mean	17.8042	8.32752	12.6004
	SEM	8.205	2.32895	8.48494
	Statistics		p=0.0187	p=0.2757	p=0.2840
			0.0187202	0.27573	0.28398
			(H37Rv vs ΔRv2780)	(ΔRv2780 vs ΔRv2780+Rv2780)	(H37Rv vs ΔRv2780+Rv2780)

## Sheet: Figure S3
	Figure S3A
		NC	H37Rv
	1	1.25916	1.71975
	2	0.712514	2.5359
	3	0.565028	0.15126
	4	0.255824	0.800566
	Mean	0.698131	1.30187
	SEM	0.363425	0.904525
	Statistics		p=0.3246
			0.344594
	Figure S3B
		NC	H37Rv
	1	0.260671	0.495466
	2	0.360654	0.473669
	3	0.384187	2.55663
	4	0.669866	2.19002
	Mean	0.418844	1.42895
	SEM	0.152166	0.953265
	Statistics		p=0.1631
			0.163118
	Figure S3C
		NC	H37Rv
	1	0.823102	2.91889
	2	0.357846	2.28842
	3	0.303765	0.178355
	4	0.165471	0.964154
	Mean	0.412546	1.58745
	SEM	0.247198	1.07682
	Statistics		p=0.1539
			0.153911
	Figure S3E
		Alanie low	Alanine high
	1	4	6
	2	11	10
	3	12	10
	4	9	21
	5	13	18
	6	22	24
	7	6	9
	Mean	11	14
	SEM	5.39841	6.39196
	Statistics		p=0.3975
			0.397494
	Figure S3F
		Alanie low	Alanine high
	1	7.451	99.1
	2	13.155	100.893
	3	37.874	103.501
	4	41.351	111.813
	5	46.892	115.073
	6	48.087	118.006
	7	49.391	119.201
	Mean	34.8859	109.655
	SEM	16.0555	7.75453
	Statistics		p<0.0001
			3.8613e-06
	Figure S3G
		Alanie low	Alanine high
	1	85.8333	4.16667
	2	94.1667	77.5
	3	20.8333	58.3333
	4	90	60.8333
	5	77.5	8.33333
	6	60.8333	8.33333
	7	41.6667	20.8333
	Mean	67.2619	34.0476
	SEM	25.4745	28.2472
	Statistics		p=0.0539
			0.0539318
	Figure S3H
		Alanie low	Alanine high
	1	4	4
	2	2	3
	3	3	2
	4	4	3
	5	1	3
	6	4	1
	7	1	3
	Mean	2.71429	2.71429
	SEM	1.27775	0.880631
	Statistics		p=1.0000
			1
	Figure S3J					Figure S3J
		Vector	Flag-Rv2780	Flag-Rv2780DM			Vector	Flag-Rv2780	Flag-Rv2780DM
	1	1.78736	0.860666	1.79825		1	35.6133	32.4996	36.5759
	2	2.09034	0.747421	1.68158		2	36.4258	32.9507	37.4728
	3	1.45636	0.822918	1.69173		3	36.3787	32.9956	37.7468
	Mean	1.77802	0.810335	1.72385		Mean	36.1393	32.8153	37.2652
	SEM	0.258904	0.0470805	0.0527708		SEM	0.372415	0.223979	0.500038
	Statistics		p=0.0065	p=0.7863		Statistics		p=0.0004	p=0.0630
			0.00651388	0.786295				0.000414384	0.0630465
	Figure S3K					Figure S3K
		Vector	Flag-Rv2780	Flag-Rv2780DM			Vector	Flag-Rv2780	Flag-Rv2780DM
	1	1.18965	0.415711	1.61659		1	31.1105	29.2315	31.2055
	2	1.35905	0.288796	1.59344		2	31.2447	29.1598	32.6901
	3	1.43605	0.330238	1.36452		3	31.2381	29.1844	32.6609
	Mean	1.32825	0.344915	1.52485		Mean	31.1978	29.1919	32.1855
	SEM	0.102923	0.052842	0.113764		SEM	0.0617421	0.0297695	0.693051
	Statistics		p=0.0003	p=0.1441		Statistics		p<0.0001	p=0.1151
			0.000274647	0.144148				2.03746e-06	0.115111
	Figure 5L
		H37Rv		ΔRv2780		ΔRv2780+Rv2780		ΔRv2780+Rv2780DM
	Alanine	0.413118	0.036052	1	0.655647	0.074823	0	0.858159	0.496036
	Pyruvate	0.754525	0.376365	0.507824	0	1	0.633357	0.485816	0.391505
	Figure 5M
		H37Rv		ΔRv2780		ΔRv2780+Rv2780		ΔRv2780+Rv2780DM
	Citrate	0.619738	0.556327	0.673375	0.481586	1	0.849536	0.573323	0.339263
	α-ketoglutarate	0.853083	0.835835	0.970713	0.80972	0.725056	0.636167	1	0.925351
	Fumarate	1	0.465093	0.550234	0.53067	0.642518	0.582744	0.547258	0.430905
	Lactate	0.121397	0	0.270098	0.160252	0.165254	0.138526	0.153138	0.105168

## Sheet: Figure S4
Figure S4A
		M+0			M+1			M+2			M+3			M+4			M+5			M+6
Alanine	H37Rv	65	65	66	6	7	7	6	6	5	23	22	22	0	0	0	0	0	0	0	0	0
	ΔRv2780	75	72	75	3	5	5	4	4	4	18	19	17	0	0	0	0	0	0	0	0	0
Pyruvate	H37Rv	61	65	64	7	5	7	6	5	6	26	25	24	0	0	0	0	0	0	0	0	0
	ΔRv2780	64	68	70	7	5	6	6	4	4	24	23	20	0	0	0	0	0	0	0	0	0
Figure S4B
		M+0			M+1			M+2			M+3			M+4			M+5			M+6
Alanine	H37Rv	65	65	66	6	7	7	6	6	5	23	22	22	0	0	0	0	0	0	0	0	0
	ΔRv2780	75	72	75	3	5	5	4	4	4	18	19	17	0	0	0	0	0	0	0	0	0
Pyruvate	H37Rv	61	65	64	7	5	7	6	5	6	26	25	24	0	0	0	0	0	0	0	0	0
	ΔRv2780	64	68	70	7	5	6	6	4	4	24	23	20	0	0	0	0	0	0	0	0	0
Figure S4C
		M+0			M+1			M+2			M+3			M+4			M+5			M+6
Citrate	H37Rv	45	45	46	14	17	13	26	23	25	8	9	8	6	6	5	1	1	2	0	0	0
Citrate	ΔRv2780	49	48	50	12	14	13	27	25	24	6	6	7	5	5	4	1	1	1	0	0	0
α-ketoglutarate	H37Rv	69	67	66	13	12	14	13	14	13	4	5	5	1	1	2	0	1	1	0	0	0
α-ketoglutarate	ΔRv2780	66	68	67	12	12	13	15	12	14	5	5	4	1	2	3	1	0	0	0	0	0
Succinate	H37Rv	59	59	58	18	18	17	17	17	18	5	4	6	1	2	1	0	0	0	0	0	0
Succinate	ΔRv2780	57	56	58	19	20	19	17	19	16	6	5	5	2	1	1	0	0	0	0	0	0
Fumarate	H37Rv	70	77	77	13	8	9	12	12	10	3	2	2	1	1	1	0	0	0	0	0	0
Fumarate	ΔRv2780	80	73	77	6	13	8	11	9	11	3	4	3	0	1	1	0	0	0	0	0	0
Lactate	H37Rv	53	54	55	1	2	2	3	4	4	42	39	38	0	0	0	0	0	0	0	0	0
Lactate	ΔRv2780	53	54	54	2	1	2	4	4	4	41	42	40	0	0	0	0	0	0	0	0	0

[truncated: 6 more sheets: Figure S5, Figure S6, Figure S7, Figure S8, Figure S9, Figure S10]
